# Supplementary material for: [1,1′-Bis(diphenyl­phosphan­yl)cobalto­cenium]carbonyl­chloridohydrido(triphenyl­phosphane)ruthenium(II) hexa­fluoridophosphate dichloro­methane disolvate
Source: Acta Crystallogr Sect E Struct Rep Online. 2011 Nov 5;67(Pt 12):m1671–2. doi: 10.1107/S1600536811044035 (PMC3238603; doi:10.1107/S1600536811044035)
Supplement: Supplementary file 1 [file e-67-m1671-sup1.cif]

##############################################################################
#                                                                            #
# This CIF contains the data in a paper accepted for publication in          #
# Acta Crystallographica Section E. It conforms to the requirements of       #
# Notes for Authors for Acta Crystallographica Section E, and has been       #
# peer reviewed under the auspices of the IUCr Commission on Journals.       #
#                                                                            #
# Full details of the Crystallographic Information File format               #
# are given in the paper "The Crystallographic Information File (CIF):       #
# a New Standard Archive File for Crystallography" by S. R. Hall, F. H.      #
# Allen and I. D. Brown [Acta Cryst. (1991), A47, 655-685].                  #
#                                                                            #
# The current version of the core CIF dictionary is obtainable from          #
# ftp://ftp.iucr.org/pub/cif_core.dic.                                       #
#                                                                            #
# Software is freely available for graphical display of the structure(s)     #
# in this CIF. For information consult the CIF software page                 #
# http://www.iucr.org/resources/cif/software.                                #
#                                                                            #
# This file may be used for bona fide research purposes within the           #
# scientific community so long as proper attribution is given to the journal # 
# article from which it was obtained.                                        #
#                                                                            #
##############################################################################
data_I
_audit_creation_method     SHELXL-97
_chemical_name_systematic
;
[1,1'-Bis(diphenylphosphanyl)cobaltocenium]carbonylchloridohydrido
(triphenylphosphane)ruthenium(II) hexafluoridophosphate dichloromethane
disolvate
;
_chemical_name_common     ?
_chemical_formula_moiety     'C53 H44 Cl Co O P3 Ru +, F6 P -, 2(C H2 Cl2)'
_chemical_formula_sum     'C55 H48 Cl5 Co F6 O P4 Ru'
_chemical_formula_iupac
                   '[Co Ru (C17 H14 P)2 Cl H (C18 H15 P) (C O)] P F6, 2C H2 Cl2'
_chemical_formula_weight     1300.06
_chemical_melting_point     ?
_symmetry_cell_setting     orthorhombic
_symmetry_space_group_name_H-M     'P n a 21'
_symmetry_space_group_name_Hall     'P 2c -2n'
loop_
    _symmetry_equiv_pos_as_xyz
    'x, y, z'
    '-x, -y, z+1/2'
    'x+1/2, -y+1/2, z'
    '-x+1/2, y+1/2, z+1/2'
_cell_length_a     22.5676(19)
_cell_length_b     22.0330(18)
_cell_length_c     11.0614(9)
_cell_angle_alpha     90.00
_cell_angle_beta     90.00
_cell_angle_gamma     90.00
_cell_volume     5500.1(8)
_cell_formula_units_Z     4
_cell_measurement_reflns_used     6748
_cell_measurement_theta_min     2.25
_cell_measurement_theta_max     26.46
_cell_measurement_temperature     292(2)
_exptl_crystal_description     block
_exptl_crystal_colour     red
_exptl_crystal_size_max     0.30
_exptl_crystal_size_mid     0.30
_exptl_crystal_size_min     0.20
_exptl_crystal_density_diffrn     1.570
_exptl_crystal_density_meas     ?
_exptl_crystal_density_method     'not measured'
_exptl_crystal_F_000     2624
_exptl_absorpt_coefficient_mu     0.995
_exptl_absorpt_correction_type     multi-scan
_exptl_absorpt_process_details     '(SADABS; Sheldrick, 1996)'
_exptl_absorpt_correction_T_min     0.7545
_exptl_absorpt_correction_T_max     0.8258
_exptl_special_details     ?
_diffrn_ambient_temperature     292(2)
_diffrn_radiation_type     MoK\a
_diffrn_radiation_wavelength     0.71073
_diffrn_radiation_source     'fine-focus sealed tube'
_diffrn_radiation_monochromator     graphite
_diffrn_measurement_device_type     'Bruker APEX CCD'
_diffrn_measurement_method     '\f and \w scans'
_diffrn_detector_area_resol_mean     ?
_diffrn_reflns_number     63147
_diffrn_reflns_av_R_equivalents     0.0654
_diffrn_reflns_av_sigmaI/netI     0.0466
_diffrn_reflns_theta_min     1.29
_diffrn_reflns_theta_max     28.00
_diffrn_reflns_theta_full     28.00
_diffrn_measured_fraction_theta_max     0.996
_diffrn_measured_fraction_theta_full     0.996
_diffrn_reflns_limit_h_min     -29
_diffrn_reflns_limit_h_max     29
_diffrn_reflns_limit_k_min     -28
_diffrn_reflns_limit_k_max     29
_diffrn_reflns_limit_l_min     -14
_diffrn_reflns_limit_l_max     14
_diffrn_standards_number     ?
_diffrn_standards_interval_count     ?
_diffrn_standards_interval_time     ?
_diffrn_standards_decay_%     ?
_refine_special_details
;
;
_reflns_number_total     13058
_reflns_number_gt     11469
_reflns_threshold_expression     I>2\s(I)
_refine_ls_structure_factor_coef     Fsqd
_refine_ls_matrix_type     full
_refine_ls_R_factor_all     0.0549
_refine_ls_R_factor_gt     0.0478
_refine_ls_wR_factor_gt     0.1080
_refine_ls_wR_factor_ref     0.1131
_refine_ls_goodness_of_fit_ref     1.006
_refine_ls_restrained_S_all     1.006
_refine_ls_number_reflns     13058
_refine_ls_number_parameters     687
_refine_ls_number_restraints     21
_refine_ls_hydrogen_treatment     mixed
_refine_ls_weighting_scheme     calc
_refine_ls_weighting_details
                 'calc w=1/[\s^2^(Fo^2^)+(0.0706P)^2^] where P=(Fo^2^+2Fc^2^)/3'
_atom_sites_solution_hydrogens     geom
_atom_sites_solution_primary     direct
_atom_sites_solution_secondary     difmap
_refine_ls_shift/su_max     0.003
_refine_ls_shift/su_mean     0.000
_refine_diff_density_max     0.767
_refine_diff_density_min     -0.366
_refine_ls_extinction_method     none
_refine_ls_extinction_coef     ?
_refine_ls_abs_structure_details     'Flack (1983), 6103 Friedel pairs'
_refine_ls_abs_structure_Flack     -0.002(16)
loop_
    _atom_type_symbol
    _atom_type_description
    _atom_type_scat_dispersion_real
    _atom_type_scat_dispersion_imag
    _atom_type_scat_source
    'C' 'C' 0.0033 0.0016
                         'International Tables Vol C Tables 4.2.6.8 and 6.1.1.4'
    'H' 'H' 0.0000 0.0000
                         'International Tables Vol C Tables 4.2.6.8 and 6.1.1.4'
    'P' 'P' 0.1023 0.0942
                         'International Tables Vol C Tables 4.2.6.8 and 6.1.1.4'
    'Co' 'Co' 0.3494 0.9721
                         'International Tables Vol C Tables 4.2.6.8 and 6.1.1.4'
    'Ru' 'Ru' -1.2594 0.8363
                         'International Tables Vol C Tables 4.2.6.8 and 6.1.1.4'
    'Cl' 'Cl' 0.1484 0.1585
                         'International Tables Vol C Tables 4.2.6.8 and 6.1.1.4'
    'F' 'F' 0.0171 0.0103
                         'International Tables Vol C Tables 4.2.6.8 and 6.1.1.4'
    'O' 'O' 0.0106 0.0060
                         'International Tables Vol C Tables 4.2.6.8 and 6.1.1.4'
_computing_data_collection     'SMART (Bruker, 2007)'
_computing_cell_refinement     'SAINT (Bruker, 2007)'
_computing_data_reduction     'SAINT (Bruker, 2007)'
_computing_structure_solution     'SHELXS97 (Sheldrick, 2008)'
_computing_structure_refinement     'SHELXL97 (Sheldrick, 2008)'
_computing_molecular_graphics     'XP in SHELXTL (Sheldrick, 2008)'
_computing_publication_material     'SHELXTL (Sheldrick, 2008)'
loop_
    _atom_site_type_symbol
    _atom_site_label
    _atom_site_fract_x
    _atom_site_fract_y
    _atom_site_fract_z
    _atom_site_U_iso_or_equiv
    _atom_site_adp_type
    _atom_site_calc_flag
    _atom_site_refinement_flags
    _atom_site_occupancy
    _atom_site_symmetry_multiplicity
    _atom_site_disorder_assembly
    _atom_site_disorder_group
    Ru Ru1 0.807544(10) 0.117418(11) -0.00670(3) 0.03061(7) Uani d D 1 1 . .
    Co Co1 0.64291(2) 0.01913(3) -0.05879(6) 0.05011(15) Uani d . 1 1 . .
    O O1 0.76093(14) 0.17429(16) 0.2091(3) 0.0562(8) Uani d . 1 1 . .
    P P1 0.78135(4) 0.01605(4) 0.07548(9) 0.0350(2) Uani d . 1 1 . .
    P P2 0.72515(4) 0.14833(5) -0.11840(9) 0.0354(2) Uani d . 1 1 . .
    P P3 0.90857(4) 0.12687(4) 0.05105(10) 0.03431(19) Uani d . 1 1 . .
    P P4 0.55748(6) 0.09733(7) 0.43100(18) 0.0721(4) Uani d D 1 1 . .
    Cl Cl1 0.84493(5) 0.07930(5) -0.20272(10) 0.0481(2) Uani d D 1 1 . .
    Cl Cl2 0.83826(13) 0.32376(11) 0.2555(3) 0.1414(10) Uani d . 1 1 . .
    Cl Cl3 0.75697(11) 0.39945(9) 0.1218(2) 0.1104(6) Uani d . 1 1 . .
    Cl Cl4 0.42940(16) 0.10480(11) 1.0041(3) 0.1572(11) Uani d . 1 1 . .
    Cl Cl5 0.33733(17) 0.12977(12) 0.8247(3) 0.1432(10) Uani d . 1 1 . .
    F F1 0.5722(3) 0.1550(3) 0.5067(12) 0.183(5) Uani d PD 0.849(11) 1 A 1
    F F2 0.49334(19) 0.1220(3) 0.4036(9) 0.112(3) Uani d PD 0.849(11) 1 A 1
    F F3 0.5436(3) 0.0395(2) 0.3517(6) 0.130(3) Uani d PD 0.849(11) 1 A 1
    F F4 0.5321(3) 0.0584(4) 0.5383(7) 0.143(3) Uani d PD 0.849(11) 1 A 1
    F F5 0.5813(3) 0.1310(3) 0.3171(7) 0.153(4) Uani d PD 0.849(11) 1 A 1
    F F6 0.62033(18) 0.0705(2) 0.4637(9) 0.116(3) Uani d PD 0.849(11) 1 A 1
    F F1' 0.5772(13) 0.1014(12) 0.5673(11) 0.139(16) Uiso d PD 0.151(11) 1 A 2
    F F2' 0.4985(10) 0.1319(19) 0.464(3) 0.109(16) Uiso d PD 0.151(11) 1 A 2
    F F3' 0.530(2) 0.0986(16) 0.301(2) 0.21(3) Uiso d PD 0.151(11) 1 A 2
    F F4' 0.5244(11) 0.0366(7) 0.459(2) 0.085(9) Uiso d PD 0.151(11) 1 A 2
    F F5' 0.5825(9) 0.1632(5) 0.410(2) 0.070(8) Uiso d PD 0.151(11) 1 A 2
    F F6' 0.6186(7) 0.0706(10) 0.388(3) 0.082(9) Uiso d PD 0.151(11) 1 A 2
    C C1 0.6549(2) 0.0339(3) 0.1215(4) 0.0609(13) Uani d . 1 1 . .
    H H1 0.6589 0.0714 0.1593 0.073 Uiso calc R 1 1 . .
    C C2 0.6002(2) 0.0023(4) 0.0996(6) 0.081(2) Uani d . 1 1 . .
    H H2 0.5626 0.0159 0.1207 0.097 Uiso calc R 1 1 . .
    C C3 0.6131(3) -0.0525(3) 0.0413(6) 0.0809(19) Uani d . 1 1 . .
    H H3 0.5855 -0.0814 0.0172 0.097 Uiso calc R 1 1 . .
    C C4 0.6754(2) -0.0567(2) 0.0250(5) 0.0625(14) Uani d . 1 1 . .
    H H4 0.6956 -0.0887 -0.0113 0.075 Uiso calc R 1 1 . .
    C C5 0.70195(17) -0.0025(2) 0.0747(4) 0.0453(9) Uani d . 1 1 . .
    C C6 0.60633(19) 0.0914(3) -0.1470(5) 0.0566(12) Uani d . 1 1 . .
    H H6 0.5839 0.1224 -0.1131 0.068 Uiso calc R 1 1 . .
    C C7 0.5844(2) 0.0370(3) -0.1941(5) 0.0705(16) Uani d . 1 1 . .
    H H7 0.5447 0.0257 -0.1954 0.085 Uiso calc R 1 1 . .
    C C8 0.6314(3) 0.0024(3) -0.2388(5) 0.0682(15) Uani d . 1 1 . .
    H H8 0.6286 -0.0352 -0.2763 0.082 Uiso calc R 1 1 . .
    C C9 0.6848(2) 0.0357(2) -0.2164(4) 0.0497(10) Uani d . 1 1 . .
    H H9 0.7230 0.0230 -0.2357 0.060 Uiso calc R 1 1 . .
    C C10 0.66962(18) 0.0909(2) -0.1602(4) 0.0445(9) Uani d . 1 1 . .
    C C11 0.80871(18) -0.05791(19) 0.0207(4) 0.0428(10) Uani d . 1 1 . .
    C C12 0.8119(2) -0.1084(2) 0.0977(5) 0.0564(12) Uani d . 1 1 . .
    H H12 0.7989 -0.1052 0.1773 0.068 Uiso calc R 1 1 . .
    C C13 0.8340(3) -0.1624(2) 0.0560(7) 0.0755(16) Uani d . 1 1 . .
    H H13 0.8371 -0.1953 0.1085 0.091 Uiso calc R 1 1 . .
    C C14 0.8517(3) -0.1687(3) -0.0608(7) 0.0799(17) Uani d . 1 1 . .
    H H14 0.8666 -0.2056 -0.0880 0.096 Uiso calc R 1 1 . .
    C C15 0.8472(3) -0.1195(3) -0.1397(6) 0.0765(18) Uani d . 1 1 . .
    H H15 0.8584 -0.1236 -0.2202 0.092 Uiso calc R 1 1 . .
    C C16 0.8262(2) -0.0651(2) -0.0975(5) 0.0541(11) Uani d . 1 1 . .
    H H16 0.8237 -0.0323 -0.1501 0.065 Uiso calc R 1 1 . .
    C C17 0.79845(17) 0.01169(17) 0.2384(4) 0.0377(8) Uani d . 1 1 . .
    C C18 0.85440(18) -0.00775(18) 0.2743(4) 0.0427(9) Uani d . 1 1 . .
    H H18 0.8813 -0.0211 0.2165 0.051 Uiso calc R 1 1 . .
    C C19 0.8705(2) -0.0074(2) 0.3957(4) 0.0511(10) Uani d . 1 1 . .
    H H19 0.9077 -0.0213 0.4187 0.061 Uiso calc R 1 1 . .
    C C20 0.8317(2) 0.0133(2) 0.4814(4) 0.0557(11) Uani d . 1 1 . .
    H H20 0.8425 0.0135 0.5626 0.067 Uiso calc R 1 1 . .
    C C21 0.7770(2) 0.0337(2) 0.4468(5) 0.0560(11) Uani d . 1 1 . .
    H H21 0.7510 0.0487 0.5049 0.067 Uiso calc R 1 1 . .
    C C22 0.7597(2) 0.0325(2) 0.3266(4) 0.0488(10) Uani d . 1 1 . .
    H H22 0.7220 0.0457 0.3049 0.059 Uiso calc R 1 1 . .
    C C23 0.68043(17) 0.2102(2) -0.0536(4) 0.0445(9) Uani d . 1 1 . .
    C C24 0.6469(2) 0.2018(3) 0.0477(5) 0.0652(13) Uani d . 1 1 . .
    H H24 0.6458 0.1635 0.0831 0.078 Uiso calc R 1 1 . .
    C C25 0.6146(2) 0.2482(3) 0.0995(6) 0.0781(17) Uani d . 1 1 . .
    H H25 0.5914 0.2409 0.1675 0.094 Uiso calc R 1 1 . .
    C C26 0.6167(3) 0.3041(3) 0.0512(6) 0.0813(19) Uani d . 1 1 . .
    H H26 0.5949 0.3354 0.0857 0.098 Uiso calc R 1 1 . .
    C C27 0.6514(3) 0.3153(3) -0.0504(6) 0.0809(18) Uani d . 1 1 . .
    H H27 0.6534 0.3541 -0.0830 0.097 Uiso calc R 1 1 . .
    C C28 0.6831(2) 0.2677(2) -0.1028(5) 0.0634(13) Uani d . 1 1 . .
    H H28 0.7061 0.2748 -0.1712 0.076 Uiso calc R 1 1 . .
    C C29 0.74319(17) 0.17725(18) -0.2695(4) 0.0382(8) Uani d . 1 1 . .
    C C30 0.7073(2) 0.16652(19) -0.3673(4) 0.0471(10) Uani d . 1 1 . .
    H H30 0.6726 0.1443 -0.3576 0.056 Uiso calc R 1 1 . .
    C C31 0.7225(2) 0.1889(2) -0.4814(4) 0.0599(12) Uani d . 1 1 . .
    H H31 0.6990 0.1797 -0.5480 0.072 Uiso calc R 1 1 . .
    C C32 0.7717(2) 0.2239(2) -0.4953(5) 0.0605(12) Uani d . 1 1 . .
    H H32 0.7813 0.2393 -0.5711 0.073 Uiso calc R 1 1 . .
    C C33 0.8066(2) 0.2365(2) -0.3991(5) 0.0600(13) Uani d . 1 1 . .
    H H33 0.8397 0.2611 -0.4089 0.072 Uiso calc R 1 1 . .
    C C34 0.7934(2) 0.2129(2) -0.2860(4) 0.0502(10) Uani d . 1 1 . .
    H H34 0.8183 0.2210 -0.2208 0.060 Uiso calc R 1 1 . .
    C C35 0.77785(19) 0.1531(2) 0.1350(5) 0.0460(10) Uani d D 1 1 . .
    C C36 0.95425(15) 0.05945(17) 0.0759(4) 0.0364(8) Uani d . 1 1 . .
    C C37 0.94499(17) 0.00857(17) 0.0058(4) 0.0415(8) Uani d . 1 1 . .
    H H37 0.9156 0.0091 -0.0531 0.050 Uiso calc R 1 1 . .
    C C38 0.9788(2) -0.04324(19) 0.0216(4) 0.0510(11) Uani d . 1 1 . .
    H H38 0.9722 -0.0771 -0.0266 0.061 Uiso calc R 1 1 . .
    C C39 1.0221(2) -0.0445(2) 0.1085(4) 0.0552(12) Uani d . 1 1 . .
    H H39 1.0442 -0.0796 0.1203 0.066 Uiso calc R 1 1 . .
    C C40 1.0328(2) 0.0054(2) 0.1776(4) 0.0539(11) Uani d . 1 1 . .
    H H40 1.0627 0.0046 0.2355 0.065 Uiso calc R 1 1 . .
    C C41 0.99896(18) 0.0579(2) 0.1619(4) 0.0473(10) Uani d . 1 1 . .
    H H41 1.0064 0.0919 0.2092 0.057 Uiso calc R 1 1 . .
    C C42 0.92323(16) 0.16867(19) 0.1895(4) 0.0439(9) Uani d . 1 1 . .
    C C43 0.8969(2) 0.1482(2) 0.2964(4) 0.0474(10) Uani d . 1 1 . .
    H H43 0.8687 0.1175 0.2928 0.057 Uiso calc R 1 1 . .
    C C44 0.9117(2) 0.1726(3) 0.4066(5) 0.0637(13) Uani d . 1 1 . .
    H H44 0.8944 0.1578 0.4771 0.076 Uiso calc R 1 1 . .
    C C45 0.9517(3) 0.2187(3) 0.4118(6) 0.0833(19) Uani d . 1 1 . .
    H H45 0.9616 0.2354 0.4863 0.100 Uiso calc R 1 1 . .
    C C46 0.9776(3) 0.2407(3) 0.3096(7) 0.093(2) Uani d . 1 1 . .
    H H46 1.0049 0.2722 0.3154 0.112 Uiso calc R 1 1 . .
    C C47 0.9640(2) 0.2167(3) 0.1971(6) 0.0685(15) Uani d . 1 1 . .
    H H47 0.9816 0.2322 0.1276 0.082 Uiso calc R 1 1 . .
    C C48 0.95041(16) 0.16744(18) -0.0672(4) 0.0421(8) Uani d . 1 1 . .
    C C49 0.9954(2) 0.1391(2) -0.1317(4) 0.0539(11) Uani d . 1 1 . .
    H H49 1.0055 0.0991 -0.1138 0.065 Uiso calc R 1 1 . .
    C C50 1.0254(2) 0.1694(3) -0.2218(5) 0.0656(14) Uani d . 1 1 . .
    H H50 1.0549 0.1496 -0.2651 0.079 Uiso calc R 1 1 . .
    C C51 1.0120(3) 0.2281(3) -0.2481(6) 0.0745(15) Uani d . 1 1 . .
    H H51 1.0328 0.2486 -0.3081 0.089 Uiso calc R 1 1 . .
    C C52 0.9678(3) 0.2571(3) -0.1859(7) 0.0850(19) Uani d . 1 1 . .
    H H52 0.9585 0.2972 -0.2039 0.102 Uiso calc R 1 1 . .
    C C53 0.9365(2) 0.2265(2) -0.0952(6) 0.0655(14) Uani d . 1 1 . .
    H H53 0.9062 0.2462 -0.0539 0.079 Uiso calc R 1 1 . .
    C C54 0.7753(4) 0.3264(3) 0.1644(11) 0.122(3) Uani d . 1 1 . .
    H H54A 0.7820 0.3022 0.0925 0.147 Uiso calc R 1 1 . .
    H H54B 0.7422 0.3087 0.2079 0.147 Uiso calc R 1 1 . .
    C C55 0.3782(6) 0.0762(4) 0.8963(12) 0.170(5) Uani d . 1 1 . .
    H H55A 0.3998 0.0532 0.8361 0.204 Uiso calc R 1 1 . .
    H H55B 0.3514 0.0484 0.9369 0.204 Uiso calc R 1 1 . .
    H H1A 0.827(2) 0.1904(12) -0.069(5) 0.074(15) Uiso d D 1 1 . .
loop_
    _atom_site_aniso_label
    _atom_site_aniso_U_11
    _atom_site_aniso_U_22
    _atom_site_aniso_U_33
    _atom_site_aniso_U_12
    _atom_site_aniso_U_13
    _atom_site_aniso_U_23
    Ru1 0.02449(11) 0.03693(13) 0.03043(13) 0.00218(10) 0.00054(12) -0.00293(13)
    Co1 0.0344(3) 0.0712(4) 0.0447(3) -0.0147(3) -0.0085(2) 0.0130(3)
    O1 0.0506(18) 0.065(2) 0.053(2) 0.0084(15) 0.0015(16) -0.0015(17)
    P1 0.0318(4) 0.0421(5) 0.0311(5) -0.0036(4) -0.0027(4) 0.0000(4)
    P2 0.0280(4) 0.0456(5) 0.0326(5) 0.0035(4) 0.0006(4) 0.0009(4)
    P3 0.0261(4) 0.0372(5) 0.0397(5) 0.0002(3) -0.0014(4) -0.0030(4)
    P4 0.0455(7) 0.0763(9) 0.0946(11) -0.0020(7) -0.0003(7) 0.0056(9)
    Cl1 0.0452(5) 0.0550(6) 0.0441(5) 0.0093(4) 0.0032(4) -0.0040(4)
    Cl2 0.1271(18) 0.1176(17) 0.179(3) 0.0031(14) 0.0063(18) 0.0646(18)
    Cl3 0.1264(16) 0.0810(10) 0.1236(17) 0.0072(11) 0.0042(13) 0.0066(11)
    Cl4 0.222(3) 0.1184(16) 0.131(2) 0.0118(18) 0.028(3) 0.0147(18)
    Cl5 0.187(3) 0.1144(17) 0.128(2) -0.0131(18) 0.011(2) -0.0096(15)
    F1 0.106(4) 0.158(6) 0.286(14) 0.021(4) -0.034(6) -0.139(8)
    F2 0.053(2) 0.128(5) 0.157(7) 0.006(2) 0.007(3) 0.065(5)
    F3 0.140(5) 0.108(4) 0.141(6) -0.024(3) -0.041(4) -0.013(4)
    F4 0.098(4) 0.214(7) 0.116(5) 0.014(4) 0.009(3) 0.073(5)
    F5 0.134(5) 0.144(5) 0.181(8) 0.007(4) 0.072(5) 0.065(5)
    F6 0.054(2) 0.106(3) 0.189(8) 0.010(2) -0.026(3) -0.015(4)
    C1 0.040(2) 0.106(4) 0.037(2) -0.001(2) -0.0023(18) 0.013(2)
    C2 0.039(3) 0.143(6) 0.061(4) -0.013(3) 0.000(2) 0.042(4)
    C3 0.062(3) 0.099(4) 0.081(4) -0.042(3) -0.021(3) 0.037(4)
    C4 0.061(3) 0.065(3) 0.062(3) -0.026(2) -0.024(2) 0.020(2)
    C5 0.0358(19) 0.062(3) 0.038(2) -0.0064(18) -0.0068(17) 0.0129(19)
    C6 0.037(2) 0.079(3) 0.053(3) -0.002(2) -0.0076(19) 0.018(2)
    C7 0.049(3) 0.099(4) 0.063(3) -0.028(3) -0.031(3) 0.025(3)
    C8 0.077(4) 0.080(3) 0.047(3) -0.025(3) -0.021(3) 0.004(3)
    C9 0.051(2) 0.057(3) 0.041(2) -0.010(2) -0.0069(19) 0.0016(19)
    C10 0.0357(19) 0.061(3) 0.037(2) -0.0056(19) -0.0066(16) 0.0105(18)
    C11 0.046(2) 0.047(2) 0.036(3) -0.0072(17) -0.0067(16) -0.0079(15)
    C12 0.068(3) 0.047(2) 0.053(3) -0.010(2) -0.006(2) -0.004(2)
    C13 0.096(4) 0.043(3) 0.088(4) -0.008(3) -0.003(4) -0.008(3)
    C14 0.094(4) 0.050(3) 0.096(5) 0.003(3) 0.002(4) -0.023(3)
    C15 0.088(4) 0.069(4) 0.073(4) -0.010(3) 0.012(3) -0.032(3)
    C16 0.057(3) 0.051(3) 0.055(3) -0.011(2) -0.001(2) -0.006(2)
    C17 0.038(2) 0.0389(19) 0.036(2) -0.0054(15) -0.0045(15) 0.0009(15)
    C18 0.043(2) 0.046(2) 0.039(2) -0.0031(16) -0.0024(16) -0.0051(17)
    C19 0.055(3) 0.049(2) 0.049(3) -0.001(2) -0.015(2) 0.0035(19)
    C20 0.066(3) 0.065(3) 0.036(2) -0.003(2) -0.009(2) -0.003(2)
    C21 0.062(3) 0.064(3) 0.042(2) 0.006(2) 0.009(2) -0.010(2)
    C22 0.046(2) 0.058(3) 0.042(2) 0.0084(19) -0.0040(18) -0.0006(19)
    C23 0.0315(18) 0.060(3) 0.042(2) 0.0141(17) -0.0060(16) -0.0057(19)
    C24 0.049(3) 0.085(3) 0.062(3) 0.013(2) 0.015(2) 0.001(3)
    C25 0.055(3) 0.117(5) 0.062(3) 0.026(3) 0.005(3) -0.012(3)
    C26 0.065(3) 0.103(5) 0.076(4) 0.046(3) -0.011(3) -0.036(4)
    C27 0.094(4) 0.069(3) 0.080(4) 0.039(3) -0.007(4) -0.014(3)
    C28 0.069(3) 0.066(3) 0.055(3) 0.022(3) -0.001(2) -0.008(2)
    C29 0.040(2) 0.040(2) 0.035(2) 0.0078(16) 0.0061(16) 0.0026(15)
    C30 0.054(2) 0.047(2) 0.040(2) 0.0026(19) -0.0006(19) 0.0013(18)
    C31 0.078(3) 0.062(3) 0.039(3) 0.011(2) -0.002(2) 0.003(2)
    C32 0.075(3) 0.065(3) 0.041(3) 0.009(2) 0.018(3) 0.012(2)
    C33 0.059(3) 0.061(3) 0.060(3) -0.003(2) 0.012(2) 0.007(2)
    C34 0.046(2) 0.062(3) 0.043(2) -0.003(2) 0.0042(18) 0.007(2)
    C35 0.039(2) 0.046(2) 0.053(3) -0.0035(18) -0.013(2) 0.007(2)
    C36 0.0266(16) 0.0425(19) 0.040(2) 0.0051(14) 0.0034(15) 0.0043(16)
    C37 0.0382(18) 0.0457(19) 0.041(2) 0.0037(15) -0.0043(18) -0.0010(19)
    C38 0.053(2) 0.041(2) 0.060(3) 0.0029(18) 0.0057(19) -0.0033(18)
    C39 0.054(3) 0.057(3) 0.056(3) 0.023(2) 0.008(2) 0.013(2)
    C40 0.045(2) 0.072(3) 0.045(2) 0.019(2) -0.0067(19) 0.005(2)
    C41 0.038(2) 0.058(2) 0.045(2) 0.0104(18) -0.0068(17) -0.0073(19)
    C42 0.0304(18) 0.048(2) 0.053(2) 0.0021(16) -0.0068(17) -0.0169(19)
    C43 0.048(2) 0.048(2) 0.047(2) 0.0059(18) -0.0045(19) -0.0071(19)
    C44 0.062(3) 0.078(3) 0.051(3) 0.015(3) -0.009(2) -0.021(2)
    C45 0.068(3) 0.111(5) 0.070(4) -0.004(3) -0.005(3) -0.044(4)
    C46 0.066(4) 0.108(5) 0.105(5) -0.032(3) 0.002(4) -0.064(4)
    C47 0.052(3) 0.070(3) 0.084(4) -0.022(2) 0.015(3) -0.036(3)
    C48 0.0305(17) 0.048(2) 0.048(2) -0.0059(16) -0.0017(17) -0.0001(19)
    C49 0.051(2) 0.058(3) 0.054(3) -0.005(2) 0.007(2) -0.001(2)
    C50 0.057(3) 0.075(3) 0.065(3) -0.014(2) 0.019(2) -0.006(3)
    C51 0.068(3) 0.091(4) 0.064(3) -0.024(3) 0.008(3) 0.014(3)
    C52 0.075(4) 0.060(3) 0.120(5) -0.010(3) 0.016(4) 0.039(4)
    C53 0.048(3) 0.060(3) 0.088(4) 0.001(2) 0.012(2) 0.017(3)
    C54 0.127(7) 0.070(4) 0.170(10) 0.001(4) -0.015(7) 0.003(5)
    C55 0.255(14) 0.084(6) 0.171(12) 0.009(7) 0.000(11) -0.053(7)
_geom_special_details
;
;
loop_
    _geom_bond_atom_site_label_1
    _geom_bond_atom_site_label_2
    _geom_bond_site_symmetry_2
    _geom_bond_distance
    _geom_bond_publ_flag
    Ru1 P1 . 2.4827(10) y
    Ru1 P2 . 2.3340(10) y
    Ru1 P3 . 2.3768(10) y
    Ru1 Cl1 . 2.4736(11) y
    Ru1 H1A . 1.80(3) y
    Ru1 C35 . 1.877(6) y
    Co1 C9 . 2.017(5) ?
    Co1 C10 . 2.030(4) ?
    Co1 C2 . 2.034(5) ?
    Co1 C7 . 2.034(5) ?
    Co1 C1 . 2.039(5) ?
    Co1 C3 . 2.041(5) ?
    Co1 C6 . 2.041(5) ?
    Co1 C8 . 2.042(5) ?
    Co1 C5 . 2.045(4) ?
    Co1 C4 . 2.046(5) ?
    O1 C35 . 1.017(6) ?
    P1 C5 . 1.838(4) ?
    P1 C11 . 1.845(4) ?
    P1 C17 . 1.845(4) ?
    P2 C29 . 1.835(4) ?
    P2 C10 . 1.841(4) ?
    P2 C23 . 1.841(4) ?
    P3 C42 . 1.817(4) ?
    P3 C36 . 1.829(4) ?
    P3 C48 . 1.845(4) ?
    P4 F5 . 1.557(5) ?
    P4 F1 . 1.557(5) ?
    P4 F4' . 1.563(8) ?
    P4 F3' . 1.568(8) ?
    P4 F4 . 1.572(5) ?
    P4 F6' . 1.573(9) ?
    P4 F5' . 1.574(8) ?
    P4 F1' . 1.574(8) ?
    P4 F2 . 1.576(4) ?
    P4 F2' . 1.576(9) ?
    P4 F3 . 1.578(5) ?
    P4 F6 . 1.579(4) ?
    Cl2 C54 . 1.744(10) ?
    Cl3 C54 . 1.727(8) ?
    Cl4 C55 . 1.776(12) ?
    Cl5 C55 . 1.694(12) ?
    C1 C5 . 1.429(7) ?
    C1 C2 . 1.438(8) ?
    C1 H1 . 0.9300 ?
    C2 C3 . 1.399(10) ?
    C2 H2 . 0.9300 ?
    C3 C4 . 1.420(9) ?
    C3 H3 . 0.9300 ?
    C4 C5 . 1.444(7) ?
    C4 H4 . 0.9300 ?
    C6 C7 . 1.396(8) ?
    C6 C10 . 1.436(6) ?
    C6 H6 . 0.9300 ?
    C7 C8 . 1.398(9) ?
    C7 H7 . 0.9300 ?
    C8 C9 . 1.432(7) ?
    C8 H8 . 0.9300 ?
    C9 C10 . 1.409(7) ?
    C9 H9 . 0.9300 ?
    C11 C16 . 1.375(7) ?
    C11 C12 . 1.402(7) ?
    C12 C13 . 1.372(7) ?
    C12 H12 . 0.9300 ?
    C13 C14 . 1.359(10) ?
    C13 H13 . 0.9300 ?
    C14 C15 . 1.396(10) ?
    C14 H14 . 0.9300 ?
    C15 C16 . 1.370(7) ?
    C15 H15 . 0.9300 ?
    C16 H16 . 0.9300 ?
    C17 C22 . 1.389(6) ?
    C17 C18 . 1.391(6) ?
    C18 C19 . 1.391(6) ?
    C18 H18 . 0.9300 ?
    C19 C20 . 1.369(7) ?
    C19 H19 . 0.9300 ?
    C20 C21 . 1.370(7) ?
    C20 H20 . 0.9300 ?
    C21 C22 . 1.387(7) ?
    C21 H21 . 0.9300 ?
    C22 H22 . 0.9300 ?
    C23 C24 . 1.365(7) ?
    C23 C28 . 1.381(7) ?
    C24 C25 . 1.382(8) ?
    C24 H24 . 0.9300 ?
    C25 C26 . 1.342(9) ?
    C25 H25 . 0.9300 ?
    C26 C27 . 1.391(10) ?
    C26 H26 . 0.9300 ?
    C27 C28 . 1.396(7) ?
    C27 H27 . 0.9300 ?
    C28 H28 . 0.9300 ?
    C29 C30 . 1.372(6) ?
    C29 C34 . 1.392(6) ?
    C30 C31 . 1.398(6) ?
    C30 H30 . 0.9300 ?
    C31 C32 . 1.360(7) ?
    C31 H31 . 0.9300 ?
    C32 C33 . 1.353(8) ?
    C32 H32 . 0.9300 ?
    C33 C34 . 1.386(7) ?
    C33 H33 . 0.9300 ?
    C34 H34 . 0.9300 ?
    C36 C37 . 1.379(6) ?
    C36 C41 . 1.387(5) ?
    C37 C38 . 1.385(6) ?
    C37 H37 . 0.9300 ?
    C38 C39 . 1.370(7) ?
    C38 H38 . 0.9300 ?
    C39 C40 . 1.362(7) ?
    C39 H39 . 0.9300 ?
    C40 C41 . 1.396(6) ?
    C40 H40 . 0.9300 ?
    C41 H41 . 0.9300 ?
    C42 C43 . 1.398(7) ?
    C42 C47 . 1.404(6) ?
    C43 C44 . 1.374(7) ?
    C43 H43 . 0.9300 ?
    C44 C45 . 1.361(8) ?
    C44 H44 . 0.9300 ?
    C45 C46 . 1.361(10) ?
    C45 H45 . 0.9300 ?
    C46 C47 . 1.387(8) ?
    C46 H46 . 0.9300 ?
    C47 H47 . 0.9300 ?
    C48 C53 . 1.373(6) ?
    C48 C49 . 1.390(6) ?
    C49 C50 . 1.377(7) ?
    C49 H49 . 0.9300 ?
    C50 C51 . 1.361(8) ?
    C50 H50 . 0.9300 ?
    C51 C52 . 1.369(9) ?
    C51 H51 . 0.9300 ?
    C52 C53 . 1.400(8) ?
    C52 H52 . 0.9300 ?
    C53 H53 . 0.9300 ?
    C54 H54A . 0.9700 ?
    C54 H54B . 0.9700 ?
    C55 H55A . 0.9700 ?
    C55 H55B . 0.9700 ?
loop_
    _geom_angle_atom_site_label_1
    _geom_angle_atom_site_label_2
    _geom_angle_atom_site_label_3
    _geom_angle_site_symmetry_1
    _geom_angle_site_symmetry_3
    _geom_angle
    _geom_angle_publ_flag
    C35 Ru1 P2 . . 92.03(12) ?
    C35 Ru1 P3 . . 94.66(12) ?
    P2 Ru1 P3 . . 151.74(4) ?
    C35 Ru1 Cl1 . . 174.78(13) ?
    P2 Ru1 Cl1 . . 84.65(4) ?
    P3 Ru1 Cl1 . . 86.45(4) ?
    C35 Ru1 P1 . . 89.21(13) ?
    P2 Ru1 P1 . . 105.47(3) ?
    P3 Ru1 P1 . . 102.05(3) ?
    Cl1 Ru1 P1 . . 95.55(4) ?
    C35 Ru1 H1A . . 91.6(19) ?
    P2 Ru1 H1A . . 74.2(17) ?
    P3 Ru1 H1A . . 78.2(17) ?
    Cl1 Ru1 H1A . . 84(2) ?
    P1 Ru1 H1A . . 179(2) ?
    C9 Co1 C10 . . 40.74(19) ?
    C9 Co1 C2 . . 179.7(2) ?
    C10 Co1 C2 . . 139.4(3) ?
    C9 Co1 C7 . . 68.5(2) ?
    C10 Co1 C7 . . 68.61(18) ?
    C2 Co1 C7 . . 111.2(2) ?
    C9 Co1 C1 . . 139.00(19) ?
    C10 Co1 C1 . . 112.1(2) ?
    C2 Co1 C1 . . 41.3(2) ?
    C7 Co1 C1 . . 140.7(2) ?
    C9 Co1 C3 . . 139.7(3) ?
    C10 Co1 C3 . . 178.0(2) ?
    C2 Co1 C3 . . 40.1(3) ?
    C7 Co1 C3 . . 109.6(2) ?
    C1 Co1 C3 . . 68.7(3) ?
    C9 Co1 C6 . . 68.6(2) ?
    C10 Co1 C6 . . 41.30(18) ?
    C2 Co1 C6 . . 111.3(3) ?
    C7 Co1 C6 . . 40.1(2) ?
    C1 Co1 C6 . . 113.3(2) ?
    C3 Co1 C6 . . 136.8(2) ?
    C9 Co1 C8 . . 41.3(2) ?
    C10 Co1 C8 . . 68.8(2) ?
    C2 Co1 C8 . . 138.3(3) ?
    C7 Co1 C8 . . 40.1(3) ?
    C1 Co1 C8 . . 178.8(3) ?
    C3 Co1 C8 . . 110.4(3) ?
    C6 Co1 C8 . . 67.9(2) ?
    C9 Co1 C5 . . 111.13(18) ?
    C10 Co1 C5 . . 112.78(16) ?
    C2 Co1 C5 . . 69.2(2) ?
    C7 Co1 C5 . . 177.6(2) ?
    C1 Co1 C5 . . 40.97(19) ?
    C3 Co1 C5 . . 69.06(19) ?
    C6 Co1 C5 . . 142.2(2) ?
    C8 Co1 C5 . . 138.1(2) ?
    C9 Co1 C4 . . 111.7(2) ?
    C10 Co1 C4 . . 141.21(19) ?
    C2 Co1 C4 . . 68.3(3) ?
    C7 Co1 C4 . . 136.4(2) ?
    C1 Co1 C4 . . 68.9(2) ?
    C3 Co1 C4 . . 40.7(2) ?
    C6 Co1 C4 . . 176.34(19) ?
    C8 Co1 C4 . . 109.9(2) ?
    C5 Co1 C4 . . 41.34(18) ?
    C5 P1 C11 . . 97.4(2) ?
    C5 P1 C17 . . 101.36(19) ?
    C11 P1 C17 . . 101.81(18) ?
    C5 P1 Ru1 . . 115.51(14) ?
    C11 P1 Ru1 . . 126.49(14) ?
    C17 P1 Ru1 . . 110.77(13) ?
    C29 P2 C10 . . 99.27(18) ?
    C29 P2 C23 . . 102.7(2) ?
    C10 P2 C23 . . 103.5(2) ?
    C29 P2 Ru1 . . 114.02(13) ?
    C10 P2 Ru1 . . 118.34(14) ?
    C23 P2 Ru1 . . 116.53(14) ?
    C42 P3 C36 . . 100.51(19) ?
    C42 P3 C48 . . 105.0(2) ?
    C36 P3 C48 . . 102.22(17) ?
    C42 P3 Ru1 . . 116.45(13) ?
    C36 P3 Ru1 . . 120.66(13) ?
    C48 P3 Ru1 . . 110.05(13) ?
    F5 P4 F1 . . 88.4(5) ?
    F4' P4 F3' . . 90.2(5) ?
    F5 P4 F4 . . 174.9(5) ?
    F1 P4 F4 . . 96.7(6) ?
    F4' P4 F6' . . 99.1(14) ?
    F3' P4 F6' . . 95(3) ?
    F4' P4 F5' . . 171.6(13) ?
    F3' P4 F5' . . 89.7(5) ?
    F6' P4 F5' . . 89.3(6) ?
    F4' P4 F1' . . 89.7(5) ?
    F3' P4 F1' . . 172(3) ?
    F6' P4 F1' . . 93.6(16) ?
    F5' P4 F1' . . 89.2(5) ?
    F5 P4 F2 . . 89.8(4) ?
    F1 P4 F2 . . 91.0(5) ?
    F4 P4 F2 . . 89.9(3) ?
    F4' P4 F2' . . 88(2) ?
    F3' P4 F2' . . 82(3) ?
    F6' P4 F2' . . 172.4(19) ?
    F5' P4 F2' . . 83.8(19) ?
    F1' P4 F2' . . 89.3(6) ?
    F5 P4 F3 . . 90.2(4) ?
    F1 P4 F3 . . 178.6(5) ?
    F4 P4 F3 . . 84.7(4) ?
    F2 P4 F3 . . 89.4(5) ?
    F5 P4 F6 . . 93.1(4) ?
    F1 P4 F6 . . 89.5(3) ?
    F4 P4 F6 . . 87.1(4) ?
    F2 P4 F6 . . 177.0(4) ?
    F3 P4 F6 . . 90.2(3) ?
    C5 C1 C2 . . 107.7(6) ?
    C5 C1 Co1 . . 69.8(3) ?
    C2 C1 Co1 . . 69.2(3) ?
    C5 C1 H1 . . 126.1 ?
    C2 C1 H1 . . 126.1 ?
    Co1 C1 H1 . . 126.5 ?
    C3 C2 C1 . . 108.5(5) ?
    C3 C2 Co1 . . 70.2(4) ?
    C1 C2 Co1 . . 69.5(3) ?
    C3 C2 H2 . . 125.8 ?
    C1 C2 H2 . . 125.8 ?
    Co1 C2 H2 . . 126.1 ?
    C2 C3 C4 . . 108.8(5) ?
    C2 C3 Co1 . . 69.7(3) ?
    C4 C3 Co1 . . 69.9(3) ?
    C2 C3 H3 . . 125.6 ?
    C4 C3 H3 . . 125.6 ?
    Co1 C3 H3 . . 126.4 ?
    C3 C4 C5 . . 107.9(5) ?
    C3 C4 Co1 . . 69.5(3) ?
    C5 C4 Co1 . . 69.3(3) ?
    C3 C4 H4 . . 126.0 ?
    C5 C4 H4 . . 126.0 ?
    Co1 C4 H4 . . 126.8 ?
    C1 C5 C4 . . 107.1(4) ?
    C1 C5 P1 . . 126.7(4) ?
    C4 C5 P1 . . 126.2(4) ?
    C1 C5 Co1 . . 69.3(2) ?
    C4 C5 Co1 . . 69.4(3) ?
    P1 C5 Co1 . . 125.9(2) ?
    C7 C6 C10 . . 107.9(5) ?
    C7 C6 Co1 . . 69.7(3) ?
    C10 C6 Co1 . . 68.9(3) ?
    C7 C6 H6 . . 126.0 ?
    C10 C6 H6 . . 126.0 ?
    Co1 C6 H6 . . 126.9 ?
    C6 C7 C8 . . 109.3(4) ?
    C6 C7 Co1 . . 70.2(3) ?
    C8 C7 Co1 . . 70.2(3) ?
    C6 C7 H7 . . 125.4 ?
    C8 C7 H7 . . 125.4 ?
    Co1 C7 H7 . . 125.8 ?
    C7 C8 C9 . . 107.4(5) ?
    C7 C8 Co1 . . 69.7(3) ?
    C9 C8 Co1 . . 68.4(3) ?
    C7 C8 H8 . . 126.3 ?
    C9 C8 H8 . . 126.3 ?
    Co1 C8 H8 . . 127.2 ?
    C10 C9 C8 . . 108.2(5) ?
    C10 C9 Co1 . . 70.1(3) ?
    C8 C9 Co1 . . 70.3(3) ?
    C10 C9 H9 . . 125.9 ?
    C8 C9 H9 . . 125.9 ?
    Co1 C9 H9 . . 125.3 ?
    C9 C10 C6 . . 107.1(4) ?
    C9 C10 P2 . . 122.6(3) ?
    C6 C10 P2 . . 130.3(4) ?
    C9 C10 Co1 . . 69.2(3) ?
    C6 C10 Co1 . . 69.8(3) ?
    P2 C10 Co1 . . 126.8(2) ?
    C16 C11 C12 . . 118.1(4) ?
    C16 C11 P1 . . 120.7(4) ?
    C12 C11 P1 . . 121.2(3) ?
    C13 C12 C11 . . 120.2(5) ?
    C13 C12 H12 . . 119.9 ?
    C11 C12 H12 . . 119.9 ?
    C14 C13 C12 . . 121.0(6) ?
    C14 C13 H13 . . 119.5 ?
    C12 C13 H13 . . 119.5 ?
    C13 C14 C15 . . 119.5(6) ?
    C13 C14 H14 . . 120.2 ?
    C15 C14 H14 . . 120.2 ?
    C16 C15 C14 . . 119.5(6) ?
    C16 C15 H15 . . 120.3 ?
    C14 C15 H15 . . 120.3 ?
    C15 C16 C11 . . 121.6(5) ?
    C15 C16 H16 . . 119.2 ?
    C11 C16 H16 . . 119.2 ?
    C22 C17 C18 . . 118.2(4) ?
    C22 C17 P1 . . 122.5(3) ?
    C18 C17 P1 . . 119.0(3) ?
    C19 C18 C17 . . 120.8(4) ?
    C19 C18 H18 . . 119.6 ?
    C17 C18 H18 . . 119.6 ?
    C20 C19 C18 . . 120.2(4) ?
    C20 C19 H19 . . 119.9 ?
    C18 C19 H19 . . 119.9 ?
    C19 C20 C21 . . 119.5(4) ?
    C19 C20 H20 . . 120.2 ?
    C21 C20 H20 . . 120.2 ?
    C20 C21 C22 . . 121.0(4) ?
    C20 C21 H21 . . 119.5 ?
    C22 C21 H21 . . 119.5 ?
    C21 C22 C17 . . 120.2(4) ?
    C21 C22 H22 . . 119.9 ?
    C17 C22 H22 . . 119.9 ?
    C24 C23 C28 . . 118.2(4) ?
    C24 C23 P2 . . 121.6(4) ?
    C28 C23 P2 . . 120.1(4) ?
    C23 C24 C25 . . 122.2(6) ?
    C23 C24 H24 . . 118.9 ?
    C25 C24 H24 . . 118.9 ?
    C26 C25 C24 . . 119.7(6) ?
    C26 C25 H25 . . 120.2 ?
    C24 C25 H25 . . 120.2 ?
    C25 C26 C27 . . 120.3(5) ?
    C25 C26 H26 . . 119.9 ?
    C27 C26 H26 . . 119.9 ?
    C26 C27 C28 . . 119.4(6) ?
    C26 C27 H27 . . 120.3 ?
    C28 C27 H27 . . 120.3 ?
    C23 C28 C27 . . 120.2(6) ?
    C23 C28 H28 . . 119.9 ?
    C27 C28 H28 . . 119.9 ?
    C30 C29 C34 . . 118.4(4) ?
    C30 C29 P2 . . 121.8(3) ?
    C34 C29 P2 . . 119.7(3) ?
    C29 C30 C31 . . 120.4(4) ?
    C29 C30 H30 . . 119.8 ?
    C31 C30 H30 . . 119.8 ?
    C32 C31 C30 . . 120.2(5) ?
    C32 C31 H31 . . 119.9 ?
    C30 C31 H31 . . 119.9 ?
    C33 C32 C31 . . 120.2(5) ?
    C33 C32 H32 . . 119.9 ?
    C31 C32 H32 . . 119.9 ?
    C32 C33 C34 . . 120.6(5) ?
    C32 C33 H33 . . 119.7 ?
    C34 C33 H33 . . 119.7 ?
    C33 C34 C29 . . 120.3(5) ?
    C33 C34 H34 . . 119.9 ?
    C29 C34 H34 . . 119.9 ?
    O1 C35 Ru1 . . 177.0(4) ?
    C37 C36 C41 . . 118.4(4) ?
    C37 C36 P3 . . 119.4(3) ?
    C41 C36 P3 . . 122.2(3) ?
    C36 C37 C38 . . 121.0(4) ?
    C36 C37 H37 . . 119.5 ?
    C38 C37 H37 . . 119.5 ?
    C39 C38 C37 . . 119.9(4) ?
    C39 C38 H38 . . 120.1 ?
    C37 C38 H38 . . 120.1 ?
    C40 C39 C38 . . 120.3(4) ?
    C40 C39 H39 . . 119.9 ?
    C38 C39 H39 . . 119.9 ?
    C39 C40 C41 . . 120.1(4) ?
    C39 C40 H40 . . 119.9 ?
    C41 C40 H40 . . 119.9 ?
    C36 C41 C40 . . 120.2(4) ?
    C36 C41 H41 . . 119.9 ?
    C40 C41 H41 . . 119.9 ?
    C43 C42 C47 . . 118.1(4) ?
    C43 C42 P3 . . 118.2(3) ?
    C47 C42 P3 . . 123.5(4) ?
    C44 C43 C42 . . 121.4(4) ?
    C44 C43 H43 . . 119.3 ?
    C42 C43 H43 . . 119.3 ?
    C45 C44 C43 . . 119.4(6) ?
    C45 C44 H44 . . 120.3 ?
    C43 C44 H44 . . 120.3 ?
    C44 C45 C46 . . 121.1(5) ?
    C44 C45 H45 . . 119.5 ?
    C46 C45 H45 . . 119.5 ?
    C45 C46 C47 . . 121.0(5) ?
    C45 C46 H46 . . 119.5 ?
    C47 C46 H46 . . 119.5 ?
    C46 C47 C42 . . 119.1(6) ?
    C46 C47 H47 . . 120.5 ?
    C42 C47 H47 . . 120.5 ?
    C53 C48 C49 . . 118.5(4) ?
    C53 C48 P3 . . 120.1(4) ?
    C49 C48 P3 . . 121.3(3) ?
    C50 C49 C48 . . 120.8(5) ?
    C50 C49 H49 . . 119.6 ?
    C48 C49 H49 . . 119.6 ?
    C51 C50 C49 . . 120.5(5) ?
    C51 C50 H50 . . 119.8 ?
    C49 C50 H50 . . 119.8 ?
    C50 C51 C52 . . 119.8(5) ?
    C50 C51 H51 . . 120.1 ?
    C52 C51 H51 . . 120.1 ?
    C51 C52 C53 . . 120.2(5) ?
    C51 C52 H52 . . 119.9 ?
    C53 C52 H52 . . 119.9 ?
    C48 C53 C52 . . 120.2(5) ?
    C48 C53 H53 . . 119.9 ?
    C52 C53 H53 . . 119.9 ?
    Cl3 C54 Cl2 . . 112.6(5) ?
    Cl3 C54 H54A . . 109.1 ?
    Cl2 C54 H54A . . 109.1 ?
    Cl3 C54 H54B . . 109.1 ?
    Cl2 C54 H54B . . 109.1 ?
    H54A C54 H54B . . 107.8 ?
    Cl5 C55 Cl4 . . 114.9(5) ?
    Cl5 C55 H55A . . 108.5 ?
    Cl4 C55 H55A . . 108.5 ?
    Cl5 C55 H55B . . 108.5 ?
    Cl4 C55 H55B . . 108.5 ?
    H55A C55 H55B . . 107.5 ?
loop_
    _geom_torsion_atom_site_label_1
    _geom_torsion_atom_site_label_2
    _geom_torsion_atom_site_label_3
    _geom_torsion_atom_site_label_4
    _geom_torsion_site_symmetry_1
    _geom_torsion_site_symmetry_2
    _geom_torsion_site_symmetry_3
    _geom_torsion_site_symmetry_4
    _geom_torsion
    _geom_torsion_publ_flag
    C35 Ru1 P1 C5 . . . . 74.3(2) ?
    P2 Ru1 P1 C5 . . . . -17.62(17) ?
    P3 Ru1 P1 C5 . . . . 168.87(17) ?
    Cl1 Ru1 P1 C5 . . . . -103.59(17) ?
    C35 Ru1 P1 C11 . . . . -163.8(2) ?
    P2 Ru1 P1 C11 . . . . 104.35(16) ?
    P3 Ru1 P1 C11 . . . . -69.17(16) ?
    Cl1 Ru1 P1 C11 . . . . 18.38(16) ?
    C35 Ru1 P1 C17 . . . . -40.22(18) ?
    P2 Ru1 P1 C17 . . . . -132.10(14) ?
    P3 Ru1 P1 C17 . . . . 54.38(14) ?
    Cl1 Ru1 P1 C17 . . . . 141.93(14) ?
    C35 Ru1 P2 C29 . . . . 138.15(18) ?
    P3 Ru1 P2 C29 . . . . 34.40(17) ?
    Cl1 Ru1 P2 C29 . . . . -37.81(14) ?
    P1 Ru1 P2 C29 . . . . -132.11(14) ?
    C35 Ru1 P2 C10 . . . . -105.7(2) ?
    P3 Ru1 P2 C10 . . . . 150.54(17) ?
    Cl1 Ru1 P2 C10 . . . . 78.33(17) ?
    P1 Ru1 P2 C10 . . . . -15.96(17) ?
    C35 Ru1 P2 C23 . . . . 18.8(2) ?
    P3 Ru1 P2 C23 . . . . -84.99(19) ?
    Cl1 Ru1 P2 C23 . . . . -157.20(17) ?
    P1 Ru1 P2 C23 . . . . 108.50(17) ?
    C35 Ru1 P3 C42 . . . . -6.2(2) ?
    P2 Ru1 P3 C42 . . . . 96.89(18) ?
    Cl1 Ru1 P3 C42 . . . . 168.67(17) ?
    P1 Ru1 P3 C42 . . . . -96.41(17) ?
    C35 Ru1 P3 C36 . . . . 115.9(2) ?
    P2 Ru1 P3 C36 . . . . -140.99(15) ?
    Cl1 Ru1 P3 C36 . . . . -69.21(15) ?
    P1 Ru1 P3 C36 . . . . 25.72(15) ?
    C35 Ru1 P3 C48 . . . . -125.53(19) ?
    P2 Ru1 P3 C48 . . . . -22.42(17) ?
    Cl1 Ru1 P3 C48 . . . . 49.36(15) ?
    P1 Ru1 P3 C48 . . . . 144.29(15) ?
    C9 Co1 C1 C5 . . . . -60.9(4) ?
    C10 Co1 C1 C5 . . . . -99.7(3) ?
    C2 Co1 C1 C5 . . . . 119.2(5) ?
    C7 Co1 C1 C5 . . . . 177.4(3) ?
    C3 Co1 C1 C5 . . . . 82.2(3) ?
    C6 Co1 C1 C5 . . . . -144.7(3) ?
    C4 Co1 C1 C5 . . . . 38.4(3) ?
    C9 Co1 C1 C2 . . . . 179.9(4) ?
    C10 Co1 C1 C2 . . . . 141.1(4) ?
    C7 Co1 C1 C2 . . . . 58.2(5) ?
    C3 Co1 C1 C2 . . . . -37.0(4) ?
    C6 Co1 C1 C2 . . . . 96.2(4) ?
    C5 Co1 C1 C2 . . . . -119.2(5) ?
    C4 Co1 C1 C2 . . . . -80.7(4) ?
    C5 C1 C2 C3 . . . . 0.3(6) ?
    Co1 C1 C2 C3 . . . . 59.6(4) ?
    C5 C1 C2 Co1 . . . . -59.3(3) ?
    C10 Co1 C2 C3 . . . . 177.1(3) ?
    C7 Co1 C2 C3 . . . . 95.6(4) ?
    C1 Co1 C2 C3 . . . . -119.6(5) ?
    C6 Co1 C2 C3 . . . . 138.7(3) ?
    C8 Co1 C2 C3 . . . . 58.6(5) ?
    C5 Co1 C2 C3 . . . . -81.8(3) ?
    C4 Co1 C2 C3 . . . . -37.3(3) ?
    C10 Co1 C2 C1 . . . . -63.3(5) ?
    C7 Co1 C2 C1 . . . . -144.8(4) ?
    C3 Co1 C2 C1 . . . . 119.6(5) ?
    C6 Co1 C2 C1 . . . . -101.6(4) ?
    C8 Co1 C2 C1 . . . . 178.2(4) ?
    C5 Co1 C2 C1 . . . . 37.8(3) ?
    C4 Co1 C2 C1 . . . . 82.3(4) ?
    C1 C2 C3 C4 . . . . -0.1(6) ?
    Co1 C2 C3 C4 . . . . 59.1(4) ?
    C1 C2 C3 Co1 . . . . -59.2(4) ?
    C9 Co1 C3 C2 . . . . -179.5(3) ?
    C7 Co1 C3 C2 . . . . -100.0(4) ?
    C1 Co1 C3 C2 . . . . 38.1(3) ?
    C6 Co1 C3 C2 . . . . -63.8(5) ?
    C8 Co1 C3 C2 . . . . -142.8(4) ?
    C5 Co1 C3 C2 . . . . 82.1(3) ?
    C4 Co1 C3 C2 . . . . 120.1(5) ?
    C9 Co1 C3 C4 . . . . 60.4(5) ?
    C2 Co1 C3 C4 . . . . -120.1(5) ?
    C7 Co1 C3 C4 . . . . 139.9(4) ?
    C1 Co1 C3 C4 . . . . -82.0(3) ?
    C6 Co1 C3 C4 . . . . 176.1(3) ?
    C8 Co1 C3 C4 . . . . 97.2(4) ?
    C5 Co1 C3 C4 . . . . -38.0(3) ?
    C2 C3 C4 C5 . . . . -0.2(6) ?
    Co1 C3 C4 C5 . . . . 58.8(3) ?
    C2 C3 C4 Co1 . . . . -59.0(4) ?
    C9 Co1 C4 C3 . . . . -142.7(4) ?
    C10 Co1 C4 C3 . . . . -179.1(4) ?
    C2 Co1 C4 C3 . . . . 36.9(4) ?
    C7 Co1 C4 C3 . . . . -61.5(5) ?
    C1 Co1 C4 C3 . . . . 81.4(4) ?
    C8 Co1 C4 C3 . . . . -98.4(4) ?
    C5 Co1 C4 C3 . . . . 119.5(5) ?
    C9 Co1 C4 C5 . . . . 97.7(3) ?
    C10 Co1 C4 C5 . . . . 61.4(4) ?
    C2 Co1 C4 C5 . . . . -82.7(3) ?
    C7 Co1 C4 C5 . . . . 178.9(3) ?
    C1 Co1 C4 C5 . . . . -38.1(3) ?
    C3 Co1 C4 C5 . . . . -119.5(5) ?
    C8 Co1 C4 C5 . . . . 142.0(3) ?
    C2 C1 C5 C4 . . . . -0.4(5) ?
    Co1 C1 C5 C4 . . . . -59.3(3) ?
    C2 C1 C5 P1 . . . . 179.0(3) ?
    Co1 C1 C5 P1 . . . . 120.0(3) ?
    C2 C1 C5 Co1 . . . . 58.9(3) ?
    C3 C4 C5 C1 . . . . 0.3(5) ?
    Co1 C4 C5 C1 . . . . 59.2(3) ?
    C3 C4 C5 P1 . . . . -179.0(4) ?
    Co1 C4 C5 P1 . . . . -120.1(3) ?
    C3 C4 C5 Co1 . . . . -58.9(3) ?
    C11 P1 C5 C1 . . . . 172.3(4) ?
    C17 P1 C5 C1 . . . . 68.6(4) ?
    Ru1 P1 C5 C1 . . . . -51.2(4) ?
    C11 P1 C5 C4 . . . . -8.5(4) ?
    C17 P1 C5 C4 . . . . -112.2(4) ?
    Ru1 P1 C5 C4 . . . . 128.0(3) ?
    C11 P1 C5 Co1 . . . . -98.0(3) ?
    C17 P1 C5 Co1 . . . . 158.3(3) ?
    Ru1 P1 C5 Co1 . . . . 38.5(3) ?
    C9 Co1 C5 C1 . . . . 142.1(3) ?
    C10 Co1 C5 C1 . . . . 98.0(3) ?
    C2 Co1 C5 C1 . . . . -38.1(4) ?
    C3 Co1 C5 C1 . . . . -81.2(4) ?
    C6 Co1 C5 C1 . . . . 60.1(4) ?
    C8 Co1 C5 C1 . . . . -178.8(4) ?
    C4 Co1 C5 C1 . . . . -118.6(4) ?
    C9 Co1 C5 C4 . . . . -99.3(3) ?
    C10 Co1 C5 C4 . . . . -143.4(3) ?
    C2 Co1 C5 C4 . . . . 80.5(4) ?
    C1 Co1 C5 C4 . . . . 118.6(4) ?
    C3 Co1 C5 C4 . . . . 37.4(4) ?
    C6 Co1 C5 C4 . . . . 178.6(3) ?
    C8 Co1 C5 C4 . . . . -60.2(4) ?
    C9 Co1 C5 P1 . . . . 21.1(4) ?
    C10 Co1 C5 P1 . . . . -23.0(4) ?
    C2 Co1 C5 P1 . . . . -159.1(4) ?
    C1 Co1 C5 P1 . . . . -121.0(5) ?
    C3 Co1 C5 P1 . . . . 157.8(4) ?
    C6 Co1 C5 P1 . . . . -61.0(5) ?
    C8 Co1 C5 P1 . . . . 60.2(4) ?
    C4 Co1 C5 P1 . . . . 120.4(5) ?
    C9 Co1 C6 C7 . . . . 81.6(4) ?
    C10 Co1 C6 C7 . . . . 119.7(5) ?
    C2 Co1 C6 C7 . . . . -98.0(4) ?
    C1 Co1 C6 C7 . . . . -142.8(3) ?
    C3 Co1 C6 C7 . . . . -59.7(5) ?
    C8 Co1 C6 C7 . . . . 37.0(3) ?
    C5 Co1 C6 C7 . . . . 178.9(4) ?
    C9 Co1 C6 C10 . . . . -38.1(3) ?
    C2 Co1 C6 C10 . . . . 142.3(3) ?
    C7 Co1 C6 C10 . . . . -119.7(5) ?
    C1 Co1 C6 C10 . . . . 97.5(3) ?
    C3 Co1 C6 C10 . . . . -179.3(4) ?
    C8 Co1 C6 C10 . . . . -82.7(3) ?
    C5 Co1 C6 C10 . . . . 59.3(4) ?
    C10 C6 C7 C8 . . . . -1.1(6) ?
    Co1 C6 C7 C8 . . . . -59.6(4) ?
    C10 C6 C7 Co1 . . . . 58.5(3) ?
    C9 Co1 C7 C6 . . . . -81.9(3) ?
    C10 Co1 C7 C6 . . . . -38.0(3) ?
    C2 Co1 C7 C6 . . . . 98.2(4) ?
    C1 Co1 C7 C6 . . . . 61.2(5) ?
    C3 Co1 C7 C6 . . . . 141.2(4) ?
    C8 Co1 C7 C6 . . . . -120.1(5) ?
    C4 Co1 C7 C6 . . . . 178.6(3) ?
    C9 Co1 C7 C8 . . . . 38.2(3) ?
    C10 Co1 C7 C8 . . . . 82.1(3) ?
    C2 Co1 C7 C8 . . . . -141.6(4) ?
    C1 Co1 C7 C8 . . . . -178.6(4) ?
    C3 Co1 C7 C8 . . . . -98.7(4) ?
    C6 Co1 C7 C8 . . . . 120.2(5) ?
    C4 Co1 C7 C8 . . . . -61.2(5) ?
    C6 C7 C8 C9 . . . . 1.4(6) ?
    Co1 C7 C8 C9 . . . . -58.2(3) ?
    C6 C7 C8 Co1 . . . . 59.6(4) ?
    C9 Co1 C8 C7 . . . . -119.3(5) ?
    C10 Co1 C8 C7 . . . . -81.5(3) ?
    C2 Co1 C8 C7 . . . . 60.6(5) ?
    C3 Co1 C8 C7 . . . . 96.6(4) ?
    C6 Co1 C8 C7 . . . . -36.9(3) ?
    C5 Co1 C8 C7 . . . . 177.5(3) ?
    C4 Co1 C8 C7 . . . . 140.0(3) ?
    C10 Co1 C8 C9 . . . . 37.8(3) ?
    C2 Co1 C8 C9 . . . . 179.9(4) ?
    C7 Co1 C8 C9 . . . . 119.3(5) ?
    C3 Co1 C8 C9 . . . . -144.1(3) ?
    C6 Co1 C8 C9 . . . . 82.4(3) ?
    C5 Co1 C8 C9 . . . . -63.2(4) ?
    C4 Co1 C8 C9 . . . . -100.7(3) ?
    C7 C8 C9 C10 . . . . -1.1(6) ?
    Co1 C8 C9 C10 . . . . -60.1(3) ?
    C7 C8 C9 Co1 . . . . 59.0(4) ?
    C7 Co1 C9 C10 . . . . 81.7(3) ?
    C1 Co1 C9 C10 . . . . -62.9(4) ?
    C3 Co1 C9 C10 . . . . 177.1(3) ?
    C6 Co1 C9 C10 . . . . 38.6(3) ?
    C8 Co1 C9 C10 . . . . 118.9(4) ?
    C5 Co1 C9 C10 . . . . -100.8(3) ?
    C4 Co1 C9 C10 . . . . -145.4(2) ?
    C10 Co1 C9 C8 . . . . -118.9(4) ?
    C7 Co1 C9 C8 . . . . -37.1(4) ?
    C1 Co1 C9 C8 . . . . 178.2(4) ?
    C3 Co1 C9 C8 . . . . 58.2(5) ?
    C6 Co1 C9 C8 . . . . -80.3(4) ?
    C5 Co1 C9 C8 . . . . 140.3(3) ?
    C4 Co1 C9 C8 . . . . 95.8(4) ?
    C8 C9 C10 C6 . . . . 0.5(5) ?
    Co1 C9 C10 C6 . . . . -59.7(3) ?
    C8 C9 C10 P2 . . . . -178.7(3) ?
    Co1 C9 C10 P2 . . . . 121.2(3) ?
    C8 C9 C10 Co1 . . . . 60.2(3) ?
    C7 C6 C10 C9 . . . . 0.4(5) ?
    Co1 C6 C10 C9 . . . . 59.3(3) ?
    C7 C6 C10 P2 . . . . 179.4(4) ?
    Co1 C6 C10 P2 . . . . -121.6(4) ?
    C7 C6 C10 Co1 . . . . -58.9(3) ?
    C29 P2 C10 C9 . . . . 73.0(4) ?
    C23 P2 C10 C9 . . . . 178.5(4) ?
    Ru1 P2 C10 C9 . . . . -50.8(4) ?
    C29 P2 C10 C6 . . . . -105.9(4) ?
    C23 P2 C10 C6 . . . . -0.4(5) ?
    Ru1 P2 C10 C6 . . . . 130.3(4) ?
    C29 P2 C10 Co1 . . . . 160.2(3) ?
    C23 P2 C10 Co1 . . . . -94.3(3) ?
    Ru1 P2 C10 Co1 . . . . 36.3(3) ?
    C2 Co1 C10 C9 . . . . -179.5(3) ?
    C7 Co1 C10 C9 . . . . -81.5(3) ?
    C1 Co1 C10 C9 . . . . 140.9(3) ?
    C6 Co1 C10 C9 . . . . -118.4(4) ?
    C8 Co1 C10 C9 . . . . -38.3(3) ?
    C5 Co1 C10 C9 . . . . 96.4(3) ?
    C4 Co1 C10 C9 . . . . 57.4(4) ?
    C9 Co1 C10 C6 . . . . 118.4(4) ?
    C2 Co1 C10 C6 . . . . -61.1(4) ?
    C7 Co1 C10 C6 . . . . 36.9(3) ?
    C1 Co1 C10 C6 . . . . -100.7(3) ?
    C8 Co1 C10 C6 . . . . 80.1(3) ?
    C5 Co1 C10 C6 . . . . -145.2(3) ?
    C4 Co1 C10 C6 . . . . 175.9(3) ?
    C9 Co1 C10 P2 . . . . -115.8(4) ?
    C2 Co1 C10 P2 . . . . 64.7(4) ?
    C7 Co1 C10 P2 . . . . 162.7(4) ?
    C1 Co1 C10 P2 . . . . 25.1(4) ?
    C6 Co1 C10 P2 . . . . 125.8(5) ?
    C8 Co1 C10 P2 . . . . -154.1(4) ?
    C5 Co1 C10 P2 . . . . -19.4(4) ?
    C4 Co1 C10 P2 . . . . -58.4(5) ?
    C5 P1 C11 C16 . . . . 102.5(4) ?
    C17 P1 C11 C16 . . . . -154.2(3) ?
    Ru1 P1 C11 C16 . . . . -27.0(4) ?
    C5 P1 C11 C12 . . . . -77.0(4) ?
    C17 P1 C11 C12 . . . . 26.2(4) ?
    Ru1 P1 C11 C12 . . . . 153.5(3) ?
    C16 C11 C12 C13 . . . . 2.4(7) ?
    P1 C11 C12 C13 . . . . -178.0(4) ?
    C11 C12 C13 C14 . . . . -1.9(9) ?
    C12 C13 C14 C15 . . . . 0.0(10) ?
    C13 C14 C15 C16 . . . . 1.3(10) ?
    C14 C15 C16 C11 . . . . -0.7(9) ?
    C12 C11 C16 C15 . . . . -1.1(7) ?
    P1 C11 C16 C15 . . . . 179.3(4) ?
    C5 P1 C17 C22 . . . . -39.0(4) ?
    C11 P1 C17 C22 . . . . -139.1(4) ?
    Ru1 P1 C17 C22 . . . . 84.1(4) ?
    C5 P1 C17 C18 . . . . 147.3(3) ?
    C11 P1 C17 C18 . . . . 47.2(3) ?
    Ru1 P1 C17 C18 . . . . -89.6(3) ?
    C22 C17 C18 C19 . . . . 1.3(6) ?
    P1 C17 C18 C19 . . . . 175.2(3) ?
    C17 C18 C19 C20 . . . . -1.3(7) ?
    C18 C19 C20 C21 . . . . -0.1(7) ?
    C19 C20 C21 C22 . . . . 1.5(7) ?
    C20 C21 C22 C17 . . . . -1.5(7) ?
    C18 C17 C22 C21 . . . . 0.1(6) ?
    P1 C17 C22 C21 . . . . -173.6(4) ?
    C29 P2 C23 C24 . . . . 165.1(4) ?
    C10 P2 C23 C24 . . . . 62.2(4) ?
    Ru1 P2 C23 C24 . . . . -69.5(4) ?
    C29 P2 C23 C28 . . . . -19.0(4) ?
    C10 P2 C23 C28 . . . . -121.9(4) ?
    Ru1 P2 C23 C28 . . . . 106.3(4) ?
    C28 C23 C24 C25 . . . . 2.0(8) ?
    P2 C23 C24 C25 . . . . 178.0(4) ?
    C23 C24 C25 C26 . . . . -1.5(9) ?
    C24 C25 C26 C27 . . . . -0.2(9) ?
    C25 C26 C27 C28 . . . . 1.2(9) ?
    C24 C23 C28 C27 . . . . -1.0(8) ?
    P2 C23 C28 C27 . . . . -177.0(4) ?
    C26 C27 C28 C23 . . . . -0.6(9) ?
    C10 P2 C29 C30 . . . . 16.6(4) ?
    C23 P2 C29 C30 . . . . -89.6(4) ?
    Ru1 P2 C29 C30 . . . . 143.4(3) ?
    C10 P2 C29 C34 . . . . -165.8(3) ?
    C23 P2 C29 C34 . . . . 88.0(4) ?
    Ru1 P2 C29 C34 . . . . -38.9(4) ?
    C34 C29 C30 C31 . . . . 2.8(6) ?
    P2 C29 C30 C31 . . . . -179.5(3) ?
    C29 C30 C31 C32 . . . . -3.2(7) ?
    C30 C31 C32 C33 . . . . 1.2(8) ?
    C31 C32 C33 C34 . . . . 1.2(8) ?
    C32 C33 C34 C29 . . . . -1.6(7) ?
    C30 C29 C34 C33 . . . . -0.4(7) ?
    P2 C29 C34 C33 . . . . -178.2(4) ?
    C42 P3 C36 C37 . . . . 164.1(3) ?
    C48 P3 C36 C37 . . . . -87.9(3) ?
    Ru1 P3 C36 C37 . . . . 34.5(4) ?
    C42 P3 C36 C41 . . . . -17.1(4) ?
    C48 P3 C36 C41 . . . . 90.9(4) ?
    Ru1 P3 C36 C41 . . . . -146.7(3) ?
    C41 C36 C37 C38 . . . . 0.9(6) ?
    P3 C36 C37 C38 . . . . 179.8(3) ?
    C36 C37 C38 C39 . . . . 0.3(7) ?
    C37 C38 C39 C40 . . . . -1.4(7) ?
    C38 C39 C40 C41 . . . . 1.2(7) ?
    C37 C36 C41 C40 . . . . -1.1(6) ?
    P3 C36 C41 C40 . . . . -179.9(3) ?
    C39 C40 C41 C36 . . . . 0.1(7) ?
    C36 P3 C42 C43 . . . . -74.3(3) ?
    C48 P3 C42 C43 . . . . 179.9(3) ?
    Ru1 P3 C42 C43 . . . . 57.9(4) ?
    C36 P3 C42 C47 . . . . 99.3(4) ?
    C48 P3 C42 C47 . . . . -6.5(5) ?
    Ru1 P3 C42 C47 . . . . -128.5(4) ?
    C47 C42 C43 C44 . . . . -2.3(7) ?
    P3 C42 C43 C44 . . . . 171.7(4) ?
    C42 C43 C44 C45 . . . . 1.7(7) ?
    C43 C44 C45 C46 . . . . -0.4(9) ?
    C44 C45 C46 C47 . . . . -0.1(11) ?
    C45 C46 C47 C42 . . . . -0.6(10) ?
    C43 C42 C47 C46 . . . . 1.7(8) ?
    P3 C42 C47 C46 . . . . -171.9(5) ?
    C42 P3 C48 C53 . . . . -63.1(4) ?
    C36 P3 C48 C53 . . . . -167.6(4) ?
    Ru1 P3 C48 C53 . . . . 63.0(4) ?
    C42 P3 C48 C49 . . . . 118.4(4) ?
    C36 P3 C48 C49 . . . . 13.9(4) ?
    Ru1 P3 C48 C49 . . . . -115.5(4) ?
    C53 C48 C49 C50 . . . . -0.1(7) ?
    P3 C48 C49 C50 . . . . 178.4(4) ?
    C48 C49 C50 C51 . . . . 1.1(8) ?
    C49 C50 C51 C52 . . . . -1.1(9) ?
    C50 C51 C52 C53 . . . . 0.2(10) ?
    C49 C48 C53 C52 . . . . -0.8(8) ?
    P3 C48 C53 C52 . . . . -179.3(5) ?
    C51 C52 C53 C48 . . . . 0.7(10) ?
loop_
    _geom_hbond_atom_site_label_D
    _geom_hbond_atom_site_label_H
    _geom_hbond_atom_site_label_A
    _geom_hbond_site_symmetry_A
    _geom_hbond_distance_DH
    _geom_hbond_distance_HA
    _geom_hbond_distance_DA
    _geom_hbond_angle_DHA
    C3 H3 F2 2_654 0.93 2.35 3.230(9) 157
    C7 H7 F3 2_654 0.93 2.51 3.383(8) 156
    C16 H16 Cl1 . 0.93 2.57 3.414(5) 151
    C37 H37 Cl1 . 0.93 2.77 3.584(4) 147
    C46 H46 F2 3_555 0.93 2.54 3.219(10) 130
    C55 H55A F3 2_655 0.97 2.42 3.140(12) 131
data_global
_journal_date_recd_electronic     2011-10-02
_journal_date_accepted     2011-10-24
_journal_name_full     'Acta Crystallographica, Section E'
_journal_year     2011
_journal_volume     67
_journal_issue     12
_journal_page_first     m1671
_journal_page_last     m1672
_journal_paper_category     QM
_journal_coeditor_code     HY2477
_publ_contact_author_name     'Dr. Jian-Guo Hou'
_publ_contact_author_address
;
Department of Biotic Environment
Nanchang Institute of Technology
Nanchang 330013
People's Republic of China
;
_publ_contact_author_email     hjg0715@yahoo.com.cn
_publ_contact_author_fax     ?
_publ_contact_author_phone     ?
_publ_section_title
;\
[1,1'-Bis(diphenylphosphanyl)cobaltocenium]\
carbonylchloridohydrido(triphenylphosphane)ruthenium(II)
hexafluoridophosphate dichloromethane disolvate
;
loop_
    _publ_author_name
    _publ_author_address
    'Jian-Guo Hou'
;
Department of Biotic Environment
Nanchang Institute of Technology
Nanchang 330013
People's Republic of China
;
