# Supplementary material for: [1,1′-Bis(diphenyl­phosphan­yl)cobalto­cenium]carbonyl­chloridohydrido(triphenyl­phosphane)ruthenium(II) hexa­fluoridophosphate dichloro­methane disolvate
Source: Acta Crystallogr Sect E Struct Rep Online. 2011 Nov 5;67(Pt 12):m1671–2. doi: 10.1107/S1600536811044035 (PMC3238603; doi:10.1107/S1600536811044035)
Supplement: Supplementary file 2 [file e-67-m1671-Isup2.hkl]

# 
# h,k,l, Fc-squared, Fo-squared, sigma(Fo-squared) and status flag 
# 
data_I
_shelx_title ' t in Pna2(1)' 
_shelx_refln_list_code          4 
_shelx_F_calc_maximum      452.31 
_exptl_crystal_F_000      2624.00 
_reflns_d_resolution_high  0.7571 
 
loop_ 
 _symmetry_equiv_pos_as_xyz 
 'x, y, z' 
 '-x, -y, z+1/2' 
 'x+1/2, -y+1/2, z' 
 '-x+1/2, y+1/2, z+1/2' 
 
_cell_length_a    22.5676 
_cell_length_b    22.0330 
_cell_length_c    11.0614 
_cell_angle_alpha  90.000 
_cell_angle_beta   90.000 
_cell_angle_gamma  90.000 
 
_shelx_F_squared_multiplier     1.000 
 
loop_ 
 _refln_index_h 
 _refln_index_k 
 _refln_index_l 
 _refln_F_squared_calc 
 _refln_F_squared_meas 
 _refln_F_squared_sigma 
 _refln_observed_status 
   6   0 -14      204.79      217.56    102.26 o 
   2   1 -14      324.46      381.74    121.82 o 
   3   1 -14      457.63      539.75    123.32 o 
   4   1 -14      497.53      431.47     93.41 o 
   5   1 -14      409.07      443.40    138.61 o 
   6   1 -14      494.02      357.93    131.09 o 
   7   1 -14      333.44      205.53    108.03 o 
   8   1 -14      279.33      381.49    136.60 o 
   0   2 -14      317.41      449.41    136.35 o 
   1   2 -14      846.63      827.64    173.45 o 
   2   2 -14       88.69       48.61     65.14 o 
   3   2 -14      113.82      107.66     71.43 o 
   4   2 -14       20.94        3.80     58.17 o 
   5   2 -14       90.89      188.49    101.76 o 
   6   2 -14       26.93      138.36     89.48 o 
   7   2 -14      711.47      930.16    192.25 o 
   8   2 -14       42.32       79.96    107.78 o 
   1   3 -14      108.69      131.81     81.21 o 
   2   3 -14      205.18      219.69    102.01 o 
   3   3 -14      258.71      265.52     72.05 o 
   4   3 -14      429.70      441.81     99.75 o 
   5   3 -14      566.30      542.12    105.46 o 
   6   3 -14      435.11      651.44    159.16 o 
   7   3 -14      817.59     1003.85    195.00 o 
   0   4 -14      848.70     1026.91    192.50 o 
   1   4 -14      116.03      167.87     77.92 o 
   2   4 -14      110.36      106.75     75.68 o 
   3   4 -14      115.31      157.75     60.98 o 
   4   4 -14       22.95        0.00     49.31 o 
   5   4 -14       70.82      134.26     63.04 o 
   6   4 -14      261.86      341.07     90.88 o 
   7   4 -14       54.15      105.41     74.14 o 
   1   5 -14       69.10       72.70     69.23 o 
   2   5 -14      186.76      124.00     88.85 o 
   3   5 -14      369.95      413.62    104.52 o 
   4   5 -14      318.19      302.84     73.15 o 
   5   5 -14      376.27      501.33     84.59 o 
   6   5 -14      286.03      373.17     97.10 o 
   0   6 -14       67.67       14.79     97.00 o 
   1   6 -14      558.13      606.70    111.59 o 
   2   6 -14       92.91      144.34     81.20 o 
   3   6 -14       15.62        0.00     68.08 o 
   4   6 -14       77.43      109.41     71.40 o 
   5   6 -14       98.09      103.35     74.81 o 
   1   7 -14      156.30      301.98     90.15 o 
   2   7 -14      178.15      282.16     90.91 o 
   3   7 -14      351.18      375.67    100.53 o 
   4   7 -14      554.99      723.37    179.97 o 
   0   8 -14      756.11      868.00    179.46 o 
   1   8 -14      204.60      216.06    112.54 o 
   2   0 -13      921.62      932.66    164.93 o 
   6   0 -13     2065.74     2292.93    234.36 o 
   8   0 -13      781.81      993.14    211.80 o 
  10   0 -13       67.47      201.85    111.91 o 
  12   0 -13      291.34      341.63    129.84 o 
   0   1 -13      195.43       71.43     82.71 o 
   1   1 -13      630.62      645.74    103.58 o 
   2   1 -13      109.25      131.66     64.33 o 
   3   1 -13      346.66      340.38    122.57 o 
   5   1 -13      305.74      363.69    127.08 o 
   6   1 -13      400.87      464.44     79.43 o 
   7   1 -13      545.72      675.63     90.29 o 
   8   1 -13      545.35      649.34     90.20 o 
   9   1 -13      916.56     1071.43    111.80 o 
  10   1 -13      573.71      597.10     76.83 o 
  11   1 -13      897.14      909.40     93.87 o 
  12   1 -13      107.66      136.61     71.32 o 
  13   1 -13      128.79        0.00     86.47 o 
   1   2 -13      166.91      162.49     56.71 o 
   2   2 -13       47.51       53.49     46.13 o 
   3   2 -13      840.14      743.29     89.03 o 
   4   2 -13       15.78       84.38     62.29 o 
   5   2 -13     1714.41     2008.63    140.95 o 
   6   2 -13      357.03      467.28     96.13 o 
   7   2 -13     1124.48     1210.52    114.79 o 
   8   2 -13      170.46      388.81     95.09 o 
   9   2 -13      221.21      221.55     64.41 o 
  10   2 -13       79.27      160.04     62.80 o 
  11   2 -13      221.40      256.52     69.99 o 
  12   2 -13       17.92       33.27     70.06 o 
  13   2 -13      736.58     1247.48    220.07 o 
   0   3 -13      766.16      791.55    158.66 o 
   1   3 -13      718.07      798.42     91.87 o 
   2   3 -13      318.96      318.95     68.47 o 
   3   3 -13       64.27      110.56     51.74 o 
   4   3 -13      105.87      130.15     84.34 o 
   5   3 -13      753.50     1089.09    108.20 o 
   6   3 -13      200.72      271.08    100.34 o 
   7   3 -13      326.04      498.57     70.82 o 
   8   3 -13      854.38      964.14     92.28 o 
   9   3 -13      173.21      229.43     67.96 o 
  10   3 -13      921.98     1193.90    120.45 o 
  11   3 -13        1.10       51.27     50.96 o 
  12   3 -13      205.44      407.69    100.05 o 
  13   3 -13      106.03      243.63    129.08 o 
   1   4 -13       24.48       37.88     46.56 o 
   2   4 -13      173.73      147.39     55.10 o 
   3   4 -13       19.23       51.74     47.73 o 
   4   4 -13      865.74      867.14    112.63 o 
   5   4 -13       36.00       47.04     51.76 o 
   6   4 -13      788.89      943.31    104.01 o 
   7   4 -13      112.99       70.58     52.55 o 
   8   4 -13      475.44      538.29     74.77 o 
   9   4 -13       17.69        0.00     42.45 o 
  10   4 -13      124.75      248.87     59.89 o 
  11   4 -13       24.61       53.26     51.86 o 
  12   4 -13      673.16      793.50    209.67 o 
   0   5 -13      432.10      421.59    129.33 o 
   1   5 -13      514.36      578.94     81.70 o 
   2   5 -13      112.78       79.34     49.56 o 
   3   5 -13      110.98      105.22     53.25 o 
   4   5 -13      416.20      350.42     71.63 o 
   5   5 -13      103.82       75.01     63.11 o 
   6   5 -13      319.09      388.46    105.27 o 
   7   5 -13      293.29      387.86     90.85 o 
   8   5 -13      202.75      231.72     64.16 o 
   9   5 -13      564.63      626.65     78.87 o 
  10   5 -13       15.06        0.00     42.53 o 
  11   5 -13      101.28      178.39     55.91 o 
  12   5 -13       11.28      110.71     77.08 o 
   1   6 -13       46.77       60.36     49.39 o 
   2   6 -13      104.69      103.80     45.62 o 
   3   6 -13      686.83      694.74     79.03 o 
   4   6 -13       49.66      141.18     57.48 o 
   5   6 -13      755.33      951.76    129.39 o 
   6   6 -13       56.23      173.44     71.29 o 
   7   6 -13      564.90      685.53    111.70 o 
   8   6 -13      178.22      318.15     86.13 o 
   9   6 -13       16.12       28.68     50.12 o 
  10   6 -13      321.40      487.39     85.71 o 
  11   6 -13      403.33      536.42     92.94 o 
  12   6 -13      370.88      576.36    112.52 o 
   0   7 -13     1269.37     1378.57    213.55 o 
   1   7 -13      392.90      536.56     84.43 o 
   2   7 -13      448.46      396.85     76.09 o 
   3   7 -13       38.15       21.01     42.16 o 
   4   7 -13       73.81       89.10     46.17 o 
   5   7 -13       86.23       77.21     54.26 o 
   6   7 -13      239.26      336.58     89.58 o 
   7   7 -13      296.35      382.23     91.99 o 
   8   7 -13      609.71      724.64    120.67 o 
   9   7 -13      262.29      262.65     69.84 o 
  10   7 -13      369.91      468.31    133.79 o 
  11   7 -13      150.77      140.69     77.41 o 
   1   8 -13       60.97      142.70     66.44 o 
   2   8 -13      806.23      884.52    104.70 o 
   3   8 -13      123.92      128.29     51.21 o 
   4   8 -13      974.44     1156.35    100.94 o 
   5   8 -13       26.52       27.83     43.69 o 
   6   8 -13      845.13      901.52    106.91 o 
   7   8 -13       62.21      112.30     71.51 o 
   8   8 -13      207.85      228.09     82.39 o 
   9   8 -13      162.16      251.15    115.80 o 
  10   8 -13       27.78       71.53     54.78 o 
   0   9 -13      153.12      183.14     80.51 o 
   1   9 -13     1495.83     1498.70    130.39 o 
   2   9 -13      106.53      144.75     62.77 o 
   3   9 -13      487.17      587.75     90.23 o 
   4   9 -13        8.13       52.02     46.36 o 
   5   9 -13       56.78      118.18     49.18 o 
   6   9 -13      120.57      119.95     61.00 o 
   7   9 -13      315.63      417.28     76.62 o 
   8   9 -13      235.25      312.69     74.72 o 
   9   9 -13      816.64     1015.98    142.66 o 
  10   9 -13      176.77      403.04    144.87 o 
   1  10 -13      545.54      684.17     98.61 o 
   2  10 -13        5.55       46.65     57.64 o 
   3  10 -13     1668.39     1758.02    138.25 o 
   4  10 -13       33.76       77.41     57.51 o 
   5  10 -13      624.49      733.68     85.11 o 
   6  10 -13      108.71      164.50     56.27 o 
   7  10 -13      145.10      198.87     76.59 o 
   8  10 -13       53.91      116.84     68.57 o 
   0  11 -13     1055.32     1162.69    147.96 o 
   1  11 -13      163.21      154.85     79.45 o 
   2  11 -13     1156.25     1214.73    126.70 o 
   3  11 -13       79.15       52.97     72.41 o 
   4  11 -13      121.13      128.72     61.62 o 
   5  11 -13       49.85       58.72     55.82 o 
   6  11 -13       78.32      165.16     76.01 o 
   7  11 -13       77.89      104.10     74.00 o 
   1  12 -13       54.76      135.89     76.74 o 
   2  12 -13      580.91      453.67    145.38 o 
   3  12 -13      321.42      395.27    137.36 o 
   4  12 -13      667.26      598.80    155.40 o 
   5  12 -13      190.82      291.00    124.32 o 
   0   0 -12      461.48      522.10    128.08 o 
   2   0 -12     1164.27     1238.51    123.96 o 
   4   0 -12      918.83      924.24    113.88 o 
   6   0 -12      437.69      436.13    132.09 o 
   8   0 -12     2548.51     2418.26    234.61 o 
  10   0 -12     1886.84     1882.66    155.11 o 
  12   0 -12      424.74      441.96    115.92 o 
  14   0 -12      211.20      143.22     73.37 o 
   1   1 -12      618.45      628.18     68.39 o 
   2   1 -12      620.78      722.75    131.47 o 
   3   1 -12     2360.78     2569.30    158.23 o 
   4   1 -12      968.50     1099.89    100.39 o 
   5   1 -12     1823.10     2081.09    122.65 o 
   6   1 -12      816.69      978.47     97.50 o 
   7   1 -12      824.63      916.11     84.04 o 
   8   1 -12       52.90      116.21     53.14 o 
   9   1 -12      127.87       67.01     49.15 o 
  10   1 -12       58.30       20.30     51.99 o 
  11   1 -12        4.97        3.14     44.34 o 
  12   1 -12      290.19      293.87     57.58 o 
  13   1 -12      481.28      566.07     75.54 o 
  14   1 -12      465.77      432.41     70.97 o 
  15   1 -12      318.77      459.52     75.06 o 
   0   2 -12      509.88      396.53    126.33 o 
   1   2 -12     1114.58     1074.67    121.56 o 
   2   2 -12      249.25      297.41     80.00 o 
   3   2 -12      473.01      510.19     93.74 o 
   4   2 -12      607.39      657.85     77.70 o 
   5   2 -12       12.86       10.02     37.61 o 
   6   2 -12      113.57      170.00     49.74 o 
   7   2 -12     1086.54     1195.68     93.28 o 
   8   2 -12      275.72      388.22     60.99 o 
   9   2 -12     1166.42     1070.12     92.13 o 
  10   2 -12      401.23      400.58     63.04 o 
  11   2 -12      543.70      707.72     94.30 o 
  12   2 -12      156.23      249.92     62.15 o 
  13   2 -12       40.05        6.54     46.38 o 
  14   2 -12       18.96       23.28     44.77 o 
  15   2 -12     1125.76     1181.43    107.70 o 
   1   3 -12      116.47      155.09     44.61 o 
   2   3 -12      972.56      943.36     94.27 o 
   3   3 -12      385.86      428.74     85.70 o 
   4   3 -12     1133.47     1142.68    126.51 o 
   5   3 -12      493.52      557.31     79.18 o 
   6   3 -12     1020.72     1225.13     93.23 o 
   7   3 -12      428.65      493.77     67.02 o 
   8   3 -12      175.91      231.42     52.80 o 
   9   3 -12       17.82        0.06     38.12 o 
  10   3 -12      100.01      155.44     50.26 o 
  11   3 -12      944.16     1077.23     94.53 o 
  12   3 -12      493.69      558.30     73.20 o 
  13   3 -12      687.96      769.34    101.42 o 
  14   3 -12      865.99     1065.07    117.20 o 
  15   3 -12      150.70      129.62     55.41 o 
   0   4 -12     1447.46     1577.94    215.31 o 
   1   4 -12      155.83      173.90     54.42 o 
   2   4 -12      297.24      274.12     52.34 o 
   3   4 -12      375.63      426.85     70.55 o 
   4   4 -12      404.03      445.04     86.85 o 
   5   4 -12      330.76      447.78     73.53 o 
   6   4 -12     1402.18     1600.00    123.97 o 
   7   4 -12      151.50      245.73     61.30 o 
   8   4 -12     1139.38     1234.32    110.48 o 
   9   4 -12      312.80      297.77     57.59 o 
  10   4 -12      337.16      479.33     67.37 o 
  11   4 -12      194.36      288.94     59.37 o 
  12   4 -12       48.99       63.58     44.56 o 
  13   4 -12       16.67       23.91     41.79 o 
  14   4 -12      369.94      467.39     73.98 o 
  15   4 -12       63.16      124.25     74.01 o 
   1   5 -12       90.01       80.07     46.95 o 
   2   5 -12       69.22       88.50     39.76 o 
   3   5 -12      236.21      282.43     53.54 o 
   4   5 -12      735.99      785.33     89.97 o 
   5   5 -12      585.90      682.08     84.81 o 
   6   5 -12      284.90      451.95     75.01 o 
   7   5 -12      368.27      475.02     78.68 o 
   8   5 -12       94.53      164.44     57.89 o 
   9   5 -12       66.93       81.89     50.97 o 
  10   5 -12      253.46      275.82     65.59 o 
  11   5 -12      755.99      895.08    102.01 o 
  12   5 -12      573.20      690.88     80.43 o 
  13   5 -12     1276.19     1500.73    112.73 o 
  14   5 -12       94.33       82.23     48.24 o 
  15   5 -12      417.05      530.35    110.99 o 
  16   5 -12        1.73        0.00     99.51 o 
   0   6 -12      134.73      319.33    117.55 o 
   1   6 -12     1209.29     1254.91    107.62 o 
   2   6 -12      295.16      273.58     52.98 o 
   3   6 -12      140.03      144.51     45.06 o 
   4   6 -12      375.68      523.93     86.39 o 
   5   6 -12      886.50      955.23     98.15 o 
   6   6 -12      317.21      484.04     65.37 o 
   7   6 -12     1492.62     1605.01    123.44 o 
   8   6 -12       23.30      105.83     51.36 o 
   9   6 -12      594.21      691.21     89.50 o 
  10   6 -12      457.11      678.19     91.13 o 
  11   6 -12      329.62      483.24     80.20 o 
  12   6 -12        7.53      110.41     55.96 o 
  13   6 -12        1.35       21.51     43.28 o 
  14   6 -12       81.77       98.54     50.64 o 
  15   6 -12      411.21      444.46    104.57 o 
   1   7 -12       29.06       17.63     41.75 o 
   2   7 -12       62.46       98.04     40.58 o 
   3   7 -12      937.41     1039.96     88.02 o 
   4   7 -12      380.83      527.55     79.01 o 
   5   7 -12      771.54      816.78     94.68 o 
   6   7 -12      585.71      762.53     79.47 o 
   7   7 -12      294.14      305.03     57.34 o 
   8   7 -12      153.82      155.13     48.13 o 
   9   7 -12       34.36       96.04     43.34 o 
  10   7 -12      439.20      473.51     82.08 o 
  11   7 -12      139.41      240.17     64.74 o 
  12   7 -12     1034.26     1235.02    120.60 o 
  13   7 -12       51.41       84.09     56.57 o 
  14   7 -12      778.09      759.74    122.55 o 
  15   7 -12       91.18      165.43    108.78 o 
   0   8 -12     1856.13     1668.06    208.04 o 
   1   8 -12      323.38      432.53     74.48 o 
   2   8 -12     1495.05     1626.96    117.83 o 
   3   8 -12      213.95      231.58     53.80 o 
   4   8 -12      218.23      256.60     57.67 o 
   5   8 -12      320.61      421.68     73.16 o 
   6   8 -12      742.48      856.93     98.52 o 
   7   8 -12       56.20       75.26     44.77 o 
   8   8 -12     1538.04     1723.51    105.11 o 
   9   8 -12      144.31      197.34     51.30 o 
  10   8 -12     1288.23     1546.02    104.62 o 
  11   8 -12       99.69      242.29     65.89 o 
  12   8 -12      373.92      408.22     80.61 o 
  13   8 -12       51.00       63.81     59.47 o 
  14   8 -12       72.88      206.98     88.79 o 
   1   9 -12      436.88      358.08     72.46 o 
   2   9 -12      701.98      752.76     81.94 o 
   3   9 -12     1030.99     1182.10     96.84 o 
   4   9 -12     1154.48     1138.81     94.52 o 
   5   9 -12     1162.97     1428.38    115.28 o 
   6   9 -12      291.72      329.43     71.62 o 
   7   9 -12      492.45      599.14     76.46 o 
   8   9 -12        8.86       32.03     47.84 o 
   9   9 -12       51.68       92.86     47.19 o 
  10   9 -12       43.22       74.81     44.94 o 
  11   9 -12      183.42      264.93     56.57 o 
  12   9 -12      165.83      207.06     54.44 o 
  13   9 -12      611.22      681.31    119.68 o 
  14   9 -12       27.45        0.00     91.74 o 
   0  10 -12     1409.46     1376.56    215.31 o 
   1  10 -12      841.39      865.16    102.62 o 
   2  10 -12      522.84      547.16     86.35 o 
   3  10 -12      991.57      963.24     91.93 o 
   4  10 -12      132.71      177.37     52.36 o 
   5  10 -12      195.85      202.61     54.74 o 
   6  10 -12       53.15       55.06     52.95 o 
   7  10 -12      533.55      745.58     97.21 o 
   8  10 -12      309.86      383.59     65.21 o 
   9  10 -12     1181.84     1518.51    108.08 o 
  10  10 -12      499.87      674.03     79.53 o 
  11  10 -12      262.55      317.05     61.82 o 
  12  10 -12      154.21      237.87     59.67 o 
  13  10 -12       85.33       39.25     52.61 o 
   1  11 -12       45.27       39.75     57.71 o 
   2  11 -12     1897.27     1938.99    136.50 o 
   3  11 -12      320.80      359.51     67.00 o 
   4  11 -12     2182.62     2412.26    138.17 o 
   5  11 -12      176.63      188.39     55.51 o 
   6  11 -12      454.57      606.07     89.71 o 
   7  11 -12       89.20      107.33     54.43 o 
   8  11 -12       41.12       92.12     47.19 o 
   9  11 -12       97.09      108.37     47.82 o 
  10  11 -12      146.15      202.52     67.22 o 
  11  11 -12      159.69      236.83     66.51 o 
  12  11 -12      231.26      484.25    145.88 o 
   0  12 -12      245.63      169.63     77.70 o 
   1  12 -12      858.62      812.86    101.70 o 
   2  12 -12      361.95      382.73     78.57 o 
   3  12 -12      578.24      648.09     94.55 o 
   4  12 -12      237.66      274.13     59.90 o 
   5  12 -12       60.46       28.59     42.71 o 
   6  12 -12      194.74      230.34     55.82 o 
   7  12 -12      100.33      151.45     60.86 o 
   8  12 -12      271.89      364.59     76.69 o 
   9  12 -12      486.50      686.67     83.20 o 
  10  12 -12      155.96      179.68     54.88 o 
  11  12 -12      221.42      204.33     75.48 o 
   1  13 -12      105.31      101.10     48.62 o 
   2  13 -12      148.74       95.93     68.99 o 
   3  13 -12     1084.73     1109.99    120.29 o 
   4  13 -12       78.39       88.11     56.36 o 
   5  13 -12      511.17      554.86     76.57 o 
   6  13 -12       53.20       66.03     44.32 o 
   7  13 -12      326.47      311.61     64.08 o 
   8  13 -12      220.72      298.95     71.92 o 
   9  13 -12      224.74      247.11     67.33 o 
  10  13 -12      180.45      301.80     70.21 o 
   0  14 -12      282.45      393.80    102.14 o 
   1  14 -12      409.66      375.53     67.31 o 
   2  14 -12      261.29      296.24     71.97 o 
   3  14 -12      209.00      223.70     63.74 o 
   4  14 -12       10.30       75.67     56.44 o 
   5  14 -12      287.45      320.01     63.83 o 
   6  14 -12       15.59       19.64     69.81 o 
   7  14 -12      276.66      417.62     96.24 o 
   8  14 -12      192.81      123.42    147.01 o 
   9  14 -12      187.54      248.39    120.81 o 
   1  15 -12       81.57      120.06     53.91 o 
   2  15 -12      185.91      267.66     70.45 o 
   3  15 -12      104.24       50.88     91.74 o 
   4  15 -12      330.73      589.02    167.18 o 
   5  15 -12       21.00      100.01    101.26 o 
   6  15 -12      250.02      293.51    114.55 o 
   7  15 -12       28.92      127.08     95.00 o 
   2   0 -11     3717.98     4010.14    287.37 o 
   4   0 -11     5624.88     6135.83    224.25 o 
   6   0 -11      794.46      915.19    109.10 o 
   8   0 -11      504.98      656.01     98.74 o 
  10   0 -11      115.80      234.11    103.27 o 
  12   0 -11       53.98       62.61     71.18 o 
  14   0 -11     1617.11     1417.97    150.77 o 
  16   0 -11      851.81      811.11    130.27 o 
  18   0 -11      338.31      453.80    108.32 o 
   0   1 -11     1354.82     1444.90    116.31 o 
   1   1 -11     1060.43     1127.07     78.37 o 
   2   1 -11     1182.80     1278.81     81.72 o 
   3   1 -11     2349.51     2435.30    104.25 o 
   4   1 -11      139.82      161.01     47.53 o 
   5   1 -11     1336.15     1346.45     86.93 o 
   6   1 -11      438.76      443.62     60.32 o 
   7   1 -11     1253.39     1164.84     99.21 o 
   8   1 -11     1302.32     1456.57    107.60 o 
   9   1 -11     2112.16     2327.84    110.24 o 
  10   1 -11      447.95      455.20     63.56 o 
  11   1 -11      707.07      761.48     77.34 o 
  12   1 -11      323.20      278.53     65.60 o 
  13   1 -11       77.13       78.15     48.59 o 
  14   1 -11      120.50      148.52     48.52 o 
  15   1 -11      398.27      433.63     70.78 o 
  16   1 -11      646.25      616.24     81.72 o 
  17   1 -11      271.32      292.19     63.48 o 
  18   1 -11      271.10      195.40     60.87 o 
   1   2 -11      385.66      401.72     64.95 o 
   2   2 -11     1320.87     1288.82     92.37 o 
   3   2 -11     2563.12     2421.12    119.56 o 
   4   2 -11      706.68      780.76     82.18 o 
   5   2 -11     2370.32     2672.68    158.89 o 
   6   2 -11       14.11       60.23     38.60 o 
   7   2 -11      356.27      417.57     61.58 o 
   8   2 -11       20.10       41.66     36.44 o 
   9   2 -11      302.54      312.29     54.91 o 
  10   2 -11      538.46      710.08     75.21 o 
  11   2 -11      701.63      770.58     79.04 o 
  12   2 -11     1158.26     1299.43     98.52 o 
  13   2 -11     1279.39     1489.16    102.11 o 
  14   2 -11      306.21      304.92     58.32 o 
  15   2 -11     1144.06     1192.85    102.74 o 
  16   2 -11       13.04        6.77     43.66 o 
  17   2 -11      244.53      297.96     67.29 o 
  18   2 -11      191.51      216.09     63.35 o 
   0   3 -11     2467.84     2700.49    223.83 o 
   1   3 -11      824.82      723.20     79.78 o 
   2   3 -11      548.44      637.25     95.25 o 
   3   3 -11      152.93      121.85     41.54 o 
   4   3 -11      312.80      316.66     52.79 o 
   5   3 -11     1226.80     1256.82     85.55 o 
   6   3 -11      654.68      755.29     83.94 o 
   7   3 -11      670.17      607.85     79.05 o 
   8   3 -11     1332.67     1608.18    109.43 o 
   9   3 -11       64.18       80.50     40.18 o 
  10   3 -11      422.26      558.77     70.16 o 
  11   3 -11      276.85      314.21     59.65 o 
  12   3 -11      271.81      344.43     60.44 o 
  13   3 -11       94.55      138.29     47.79 o 
  14   3 -11       32.01       68.44     41.47 o 
  15   3 -11      627.30      755.86     81.75 o 
  16   3 -11      402.64      461.52     64.96 o 
  17   3 -11     1470.15     1391.40    114.92 o 
  18   3 -11      255.50      239.63     74.73 o 
   1   4 -11      797.24      860.63     73.47 o 
   2   4 -11       85.04      111.04     42.78 o 
   3   4 -11      651.09      713.45     68.16 o 
   4   4 -11     1548.45     1673.77     90.44 o 
   5   4 -11      469.49      610.48     67.23 o 
   6   4 -11     1746.46     1770.27    111.16 o 
   7   4 -11       13.53       24.05     37.19 o 
   8   4 -11      116.34      198.41     77.43 o 
   9   4 -11      187.17      113.62     50.63 o 
  10   4 -11     1864.55     1813.89    116.86 o 
  11   4 -11      425.71      542.99     81.19 o 
  12   4 -11     3962.03     4016.67    150.05 o 
  13   4 -11      424.87      440.16     65.20 o 
  14   4 -11     1532.46     1658.22    110.62 o 
  15   4 -11       75.09       99.59     48.10 o 
  16   4 -11       20.65        0.00     43.90 o 
  17   4 -11       83.48      143.98     49.35 o 
  18   4 -11      225.84      302.72     94.11 o 
   0   5 -11      145.99      240.25     79.46 o 
   1   5 -11     1763.13     1779.57     92.57 o 
   2   5 -11      937.63      962.29     92.54 o 
   3   5 -11     1068.07     1084.40     81.08 o 
   4   5 -11       66.12       32.67     37.54 o 
   5   5 -11     1286.43     1387.55     89.30 o 
   6   5 -11      935.23      957.92     92.86 o 
   7   5 -11     1800.59     1974.94    101.21 o 
   8   5 -11      310.89      356.41     55.52 o 
   9   5 -11      395.59      413.67     60.30 o 
  10   5 -11       37.42       82.51     43.82 o 
  11   5 -11      700.99      934.58    102.11 o 
  12   5 -11       60.16       86.78     51.97 o 
  13   5 -11       10.60       73.78     49.43 o 
  14   5 -11       73.35      111.21     46.26 o 
  15   5 -11      684.03      804.80     87.10 o 
  16   5 -11      712.48      884.36     91.93 o 
  17   5 -11     1404.60     1676.63    119.99 o 
  18   5 -11      563.81      739.16    175.20 o 
   1   6 -11       52.61       86.86     38.54 o 
   2   6 -11      169.45      133.84     42.65 o 
   3   6 -11      347.33      338.94     62.11 o 
   4   6 -11       63.70       88.58     38.71 o 
   5   6 -11     1542.46     1666.46     94.33 o 
   6   6 -11      287.97      372.01     59.62 o 
   7   6 -11      421.18      501.43     64.42 o 
   8   6 -11       48.25       30.71     37.12 o 
   9   6 -11      247.67      257.95     51.80 o 
  10   6 -11      220.37      291.84     55.06 o 
  11   6 -11     1702.65     1883.64    103.49 o 
  12   6 -11      634.68      800.24     97.21 o 
  13   6 -11     1665.11     1965.07    129.21 o 
  14   6 -11      106.20      119.32     53.59 o 
  15   6 -11      273.90      270.89     59.28 o 
  16   6 -11      227.32      290.40     63.45 o 
  17   6 -11       50.82       61.49     49.98 o 
  18   6 -11       17.86       87.73    108.03 o 
   0   7 -11     1381.84     1427.86    124.83 o 
   1   7 -11      202.45      186.34     54.46 o 
   2   7 -11      739.77      708.93     73.50 o 
   3   7 -11     1532.69     1711.74    107.78 o 
   4   7 -11      839.42      918.82     79.77 o 
   5   7 -11      504.36      576.00     68.15 o 
   6   7 -11     1489.66     1601.44     94.80 o 
   7   7 -11      300.44      341.02     57.00 o 
   8   7 -11      820.38      864.55     81.22 o 
   9   7 -11     1454.33     1554.57     96.64 o 
  10   7 -11      170.67      193.53     47.28 o 
  11   7 -11      894.90     1070.28     91.85 o 
  12   7 -11      219.29      259.95     53.84 o 
  13   7 -11       22.39        0.00     44.23 o 
  14   7 -11       34.06       27.60     49.55 o 
  15   7 -11      248.59      279.89     69.78 o 
  16   7 -11      891.57     1043.37    116.07 o 
  17   7 -11       87.46      139.03     80.43 o 
  18   7 -11     1166.43     1525.20    234.86 o 
   1   8 -11        6.85       25.55     36.54 o 
   2   8 -11      288.56      278.80     51.92 o 
   3   8 -11      348.15      446.73     61.60 o 
   4   8 -11     1823.44     1890.92     99.18 o 
   5   8 -11      260.35      398.95     60.65 o 
   6   8 -11     1162.17     1250.66     92.82 o 
   7   8 -11      316.36      335.87     57.50 o 
   8   8 -11      360.97      432.90     62.43 o 
   9   8 -11       22.72       56.90     40.35 o 
  10   8 -11       18.67      164.16     45.72 o 
  11   8 -11      792.17      955.39     89.74 o 
  12   8 -11      187.61      258.90     54.15 o 
  13   8 -11      282.44      441.77     64.28 o 
  14   8 -11     1014.41     1140.15     98.89 o 
  15   8 -11      141.01      195.33     66.23 o 
  16   8 -11      484.36      665.05    100.03 o 
  17   8 -11       98.93      181.97    116.05 o 
   0   9 -11       81.76      108.03     88.98 o 
   1   9 -11      854.67      860.25     90.48 o 
   2   9 -11      467.31      515.80     65.52 o 
   3   9 -11      907.41     1087.94     88.22 o 
   4   9 -11     1281.57     1551.70    114.70 o 
   5   9 -11      290.34      408.50     61.08 o 
   6   9 -11      511.52      630.70     71.63 o 
   7   9 -11      576.72      595.73     70.10 o 
   8   9 -11      433.18      505.78     66.85 o 
   9   9 -11     1899.57     2117.18    110.13 o 
  10   9 -11      873.67     1134.38     93.80 o 
  11   9 -11      749.32      896.28     86.22 o 
  12   9 -11      105.85      184.47     51.75 o 
  13   9 -11       73.76       96.81     44.94 o 
  14   9 -11      198.77      358.59     63.03 o 
  15   9 -11      313.86      463.83     71.29 o 
  16   9 -11       77.21      137.60     75.25 o 
  17   9 -11      465.40      686.02    177.46 o 
   1  10 -11      406.73      455.83     64.51 o 
   2  10 -11      626.35      731.70     76.65 o 
   3  10 -11     2418.22     2401.79    129.29 o 
   4  10 -11      710.41      658.69     74.68 o 
   5  10 -11     2001.34     2159.89    108.99 o 
   6  10 -11      175.42      213.84     52.08 o 
   7  10 -11      551.08      566.93     73.36 o 
   8  10 -11      202.84      249.80     53.76 o 
   9  10 -11      182.78      192.55     50.09 o 
  10  10 -11      105.18      207.46     50.80 o 
  11  10 -11        6.07        0.00     37.83 o 
  12  10 -11      105.73      147.86     47.74 o 
  13  10 -11      617.85      698.91     80.54 o 
  14  10 -11      207.72      303.93     60.00 o 
  15  10 -11      704.61      819.99     88.36 o 
  16  10 -11      122.74      207.00     84.81 o 
   0  11 -11      274.58      434.87    131.59 o 
   1  11 -11      363.96      303.72     67.38 o 
   2  11 -11      664.87      723.87     76.74 o 
   3  11 -11        8.13       60.75     42.34 o 
   4  11 -11      820.63      875.00     84.09 o 
   5  11 -11       32.55       57.59     66.83 o 
   6  11 -11      295.27      357.47     59.34 o 
   7  11 -11      144.46      187.36     50.10 o 
   8  11 -11     1521.84     1677.33    106.37 o 
   9  11 -11       26.53      144.29     49.69 o 
  10  11 -11     1797.19     1967.48    110.68 o 
  11  11 -11       41.27       83.41     45.48 o 
  12  11 -11      354.85      453.79     69.44 o 
  13  11 -11       50.45       94.37     47.36 o 
  14  11 -11      114.73      162.44     51.20 o 
  15  11 -11       89.58      204.45     65.05 o 
  16  11 -11      383.47      540.40    143.62 o 
   1  12 -11      312.86      216.82     60.25 o 
   2  12 -11      310.85      383.38     71.53 o 
   3  12 -11     1118.20     1100.78     91.89 o 
   4  12 -11     1970.28     1858.60    123.33 o 
   5  12 -11      400.47      534.91     72.16 o 
   6  12 -11     1165.62     1273.16     98.10 o 
   7  12 -11       64.93      139.22     46.44 o 
   8  12 -11      220.07      282.01     57.54 o 
   9  12 -11      317.41      381.36     63.80 o 
  10  12 -11       83.80      157.39     49.33 o 
  11  12 -11      256.74      385.23     63.93 o 
  12  12 -11      745.98      982.99     95.90 o 
  13  12 -11      140.00      311.47     63.33 o 
  14  12 -11     1021.80     1155.76    121.09 o 
  15  12 -11      101.88      143.12    105.52 o 
   0  13 -11      579.59      597.85    106.84 o 
   1  13 -11      652.79      582.61     85.50 o 
   2  13 -11        1.80        0.00     47.73 o 
   3  13 -11      696.28      773.50     82.26 o 
   4  13 -11      144.15      209.25     53.36 o 
   5  13 -11        3.03       24.75     42.46 o 
   6  13 -11      314.84      380.18     65.29 o 
   7  13 -11      579.82      733.79     82.21 o 
   8  13 -11        6.77       90.75     46.38 o 
   9  13 -11      862.69      901.54     90.34 o 
  10  13 -11       38.96      115.00     48.87 o 
  11  13 -11      640.16      862.08     89.55 o 
  12  13 -11       95.24      182.80     55.39 o 
  13  13 -11       40.94       42.64     42.86 o 
  14  13 -11        6.98       89.23     93.74 o 
   1  14 -11       36.87       23.89     41.11 o 
   2  14 -11      239.25      268.73     68.04 o 
   3  14 -11      398.90      453.68    111.30 o 
   4  14 -11      337.74      361.35     64.06 o 
   5  14 -11     1165.45     1405.83    107.72 o 
   6  14 -11      225.26      296.61     63.42 o 
   7  14 -11      388.96      518.30     72.47 o 
   8  14 -11      171.04      250.98     57.05 o 
   9  14 -11       58.66      129.15     49.10 o 
  10  14 -11       79.41      134.03     49.78 o 
  11  14 -11      639.74      923.51     93.75 o 
  12  14 -11      451.94      619.28     94.06 o 
  13  14 -11      762.63      744.70    122.55 o 
   0  15 -11     1166.27     1065.30    139.04 o 
   1  15 -11       51.44       45.17     43.75 o 
   2  15 -11      620.45      739.02     99.68 o 
   3  15 -11        1.91        0.34     49.94 o 
   4  15 -11      183.00      212.71     56.53 o 
   5  15 -11       82.86      163.82     53.32 o 
   6  15 -11      693.13      830.82     87.61 o 
   7  15 -11       63.03      195.51     55.21 o 
   8  15 -11      479.77      631.05     76.80 o 
   9  15 -11       56.50       31.82     41.74 o 
  10  15 -11      306.88      340.01     63.94 o 
  11  15 -11       14.85      100.10     57.05 o 
  12  15 -11       58.42      151.89    100.26 o 
   1  16 -11       33.37       13.33     45.60 o 
   2  16 -11      112.83      153.76     53.58 o 
   3  16 -11      202.40      219.08     68.45 o 
   4  16 -11      373.25      467.77     86.20 o 
   5  16 -11      183.02      153.38     56.47 o 
   6  16 -11      383.39      383.33     69.83 o 
   7  16 -11      165.36      206.26     58.20 o 
   8  16 -11       72.79      104.31     44.12 o 
   9  16 -11       55.69       45.63     74.50 o 
  10  16 -11       63.11       91.53     68.62 o 
   0  17 -11       48.79       59.13     68.90 o 
   1  17 -11      866.64      752.31    103.00 o 
   2  17 -11       72.56       68.98     51.87 o 
   3  17 -11      220.45      234.59     62.85 o 
   4  17 -11      136.86      206.61     72.16 o 
   5  17 -11      107.49      200.71     59.84 o 
   6  17 -11       18.02       17.89     48.56 o 
   7  17 -11      540.92      623.36    152.64 o 
   8  17 -11       20.61      143.87     92.24 o 
   9  17 -11      451.74      683.92    119.63 o 
   1  18 -11      147.41      291.00    143.12 o 
   6  18 -11      274.05      375.72    126.58 o 
   0   0 -10     3009.19     3197.12    149.86 o 
   2   0 -10     2462.49     2468.25    137.14 o 
   4   0 -10     1372.00     1536.45    112.53 o 
   6   0 -10      343.63      435.62     75.40 o 
   8   0 -10     4641.39     4735.98    195.81 o 
  10   0 -10     3687.44     3725.53    181.51 o 
  12   0 -10      524.71      562.42     76.06 o 
  14   0 -10      879.64      737.05    112.41 o 
  16   0 -10      946.06      931.50    129.08 o 
  18   0 -10      425.56      394.79     94.91 o 
  20   0 -10      109.05      171.04     82.31 o 
   1   1 -10     2591.17     2611.93    112.36 o 
   2   1 -10     1772.08     1873.53     99.69 o 
   3   1 -10     5560.95     5392.61    160.01 o 
   4   1 -10     1622.45     1787.27     85.58 o 
   5   1 -10     1672.74     1770.28     76.24 o 
   6   1 -10      731.78      664.78     64.01 o 
   7   1 -10      753.41      902.10     72.07 o 
   8   1 -10      265.64      293.94     50.93 o 
   9   1 -10     1406.79     1461.69     85.43 o 
  10   1 -10      597.59      726.01     63.30 o 
  11   1 -10       85.66       74.98     36.65 o 
  12   1 -10      520.46      539.67     67.62 o 
  13   1 -10      844.95      894.08     82.18 o 
  14   1 -10      982.80      995.73     79.25 o 
  15   1 -10      865.69      937.27     77.26 o 
  16   1 -10      417.72      576.81     72.65 o 
  17   1 -10      204.72      172.79     51.96 o 
  18   1 -10       17.62       50.62     42.86 o 
  19   1 -10      259.38      208.66     60.50 o 
  20   1 -10      149.00      178.55     60.78 o 
  21   1 -10      438.54      458.65    110.86 o 
   0   2 -10      398.49      337.35     55.61 o 
   1   2 -10     3201.76     3280.89    123.49 o 
   2   2 -10      255.84      309.19     54.72 o 
   3   2 -10     1938.13     2278.21    107.85 o 
   4   2 -10      471.16      494.83     55.26 o 
   5   2 -10      366.48      368.38     51.60 o 
   6   2 -10      203.82      205.88     42.25 o 
   7   2 -10     1684.22     1770.06     76.98 o 
   8   2 -10      389.87      421.64     65.10 o 
   9   2 -10     1278.46     1185.05     83.64 o 
  10   2 -10      461.67      582.09     65.65 o 
  11   2 -10      687.21      802.31     76.97 o 
  12   2 -10      723.22      729.72     75.04 o 
  13   2 -10       50.76       56.39     39.65 o 
  14   2 -10      297.65      357.03     59.82 o 
  15   2 -10      239.50      279.79     50.66 o 
  16   2 -10       41.92       18.15     33.01 o 
  17   2 -10      667.63      705.46     71.63 o 
  18   2 -10      193.55      209.80     56.89 o 
  19   2 -10      212.40      205.54     59.95 o 
  20   2 -10       23.38       21.96     49.25 o 
  21   2 -10      192.94      161.42    118.31 o 
   1   3 -10      177.31      254.73     59.47 o 
   2   3 -10     1870.31     1929.31     98.33 o 
   3   3 -10      327.00      379.74     44.55 o 
   4   3 -10     2122.92     2196.01     83.06 o 
   5   3 -10     1660.87     1761.19     86.91 o 
   6   3 -10      570.95      661.14     64.27 o 
   7   3 -10     1760.18     1799.59     89.76 o 
   8   3 -10      576.01      564.50     84.08 o 
   9   3 -10       84.93       98.67     37.25 o 
  10   3 -10      356.58      526.84     74.22 o 
  11   3 -10     4116.91     4333.93    144.53 o 
  12   3 -10      308.25      416.63     60.59 o 
  13   3 -10     2968.31     3061.13    127.45 o 
  14   3 -10     1128.11     1173.75     94.21 o 
  15   3 -10      620.06      673.48     78.05 o 
  16   3 -10      328.08      365.74     62.67 o 
  17   3 -10       57.50      110.29     42.35 o 
  18   3 -10       43.73       63.32     41.89 o 
  19   3 -10      295.56      325.65     58.91 o 
  20   3 -10       59.32       50.80     42.83 o 
  21   3 -10      152.77       84.97    123.07 o 
   0   4 -10     2455.96     2494.29    111.67 o 
   1   4 -10      504.84      643.18     59.51 o 
   2   4 -10     3121.47     3207.66    109.90 o 
   3   4 -10      249.42      336.88     43.78 o 
   4   4 -10       27.74       31.29     30.26 o 
   5   4 -10      271.85      342.00     51.30 o 
   6   4 -10     2514.28     2592.51    104.41 o 
   7   4 -10      484.93      546.75     61.89 o 
   8   4 -10      572.69      699.43     70.11 o 
   9   4 -10      182.77      179.84     43.34 o 
  10   4 -10      316.86      327.65     53.39 o 
  11   4 -10      291.71      327.43     54.90 o 
  12   4 -10      495.03      573.92     79.28 o 
  13   4 -10       82.11      140.44     47.38 o 
  14   4 -10      156.25      191.42     49.62 o 
  15   4 -10      112.37      162.23     47.64 o 
  16   4 -10     1141.19     1332.82    103.72 o 
  17   4 -10        1.57       43.13     43.04 o 
  18   4 -10     1722.20     1758.94    105.96 o 
  19   4 -10       58.27      107.94     45.04 o 
  20   4 -10      435.25      570.05     73.20 o 
  21   4 -10       85.73      137.55     78.83 o 
   1   5 -10       50.54       92.76     31.28 o 
   2   5 -10       91.83      100.76     35.81 o 
   3   5 -10     1067.41     1027.43     64.32 o 
   4   5 -10      666.00      776.60     67.08 o 
   5   5 -10     2588.30     2826.00    109.26 o 
   6   5 -10      271.79      416.73     55.40 o 
   7   5 -10      735.25      803.97     72.77 o 
   8   5 -10      311.47      308.07     50.72 o 
   9   5 -10      257.95      291.77     50.43 o 
  10   5 -10      903.48     1004.00     80.60 o 
  11   5 -10     1988.82     2120.53    103.64 o 
  12   5 -10     2149.79     2360.80    110.94 o 
  13   5 -10     2464.31     2468.31    113.97 o 
  14   5 -10     1256.09     1419.26    118.16 o 
  15   5 -10      388.15      425.65     65.70 o 
  16   5 -10       62.14       40.38     41.86 o 
  17   5 -10      186.87      263.75     58.43 o 
  18   5 -10      212.38      304.92     63.48 o 
  19   5 -10       20.90       31.44     41.75 o 
  20   5 -10       76.77      103.21     65.12 o 
  21   5 -10      252.88      183.98    104.77 o 
   0   6 -10     1976.42     2154.48    135.41 o 
   1   6 -10     2898.44     3025.65    110.92 o 
   2   6 -10      890.59     1105.26     72.02 o 
   3   6 -10     1605.38     1645.84     85.57 o 
   4   6 -10      681.89      728.24     67.96 o 
   5   6 -10     1159.06     1029.82     78.24 o 
   6   6 -10     1667.36     1801.49    104.26 o 
   7   6 -10     1614.59     1692.29     91.49 o 
   8   6 -10      136.93      166.71     42.96 o 
   9   6 -10      276.57      319.36     53.19 o 
  10   6 -10      219.15      238.09     49.16 o 
  11   6 -10      439.68      557.64     66.00 o 
  12   6 -10      146.11      172.69     45.97 o 
  13   6 -10      509.53      718.04     76.10 o 
  14   6 -10      139.36      257.66     54.49 o 
  15   6 -10      570.42      736.34     94.36 o 
  16   6 -10      101.94      116.22     57.13 o 
  17   6 -10     1562.41     1596.06    115.96 o 
  18   6 -10      699.36      882.55     94.28 o 
  19   6 -10      741.38      891.53     97.76 o 
  20   6 -10      829.80      843.03    129.91 o 
   1   7 -10      192.93      196.86     42.80 o 
   2   7 -10      214.92      241.96     44.27 o 
   3   7 -10      305.71      370.20     52.41 o 
   4   7 -10     1944.46     1917.27     92.96 o 
   5   7 -10      153.25      244.93     48.23 o 
   6   7 -10     3102.45     3198.34    120.52 o 
   7   7 -10      252.62      389.91     57.52 o 
   8   7 -10       82.50      111.94     41.62 o 
   9   7 -10       25.51       11.80     31.74 o 
  10   7 -10      551.91      627.01     69.47 o 
  11   7 -10       57.47       79.56     38.93 o 
  12   7 -10     1570.49     1634.10     96.20 o 
  13   7 -10      537.39      580.79     71.10 o 
  14   7 -10     1283.74     1444.09    100.74 o 
  15   7 -10     1218.45     1346.70     98.99 o 
  16   7 -10       36.81       94.94     44.04 o 
  17   7 -10      363.35      488.82     86.27 o 
  18   7 -10      131.82      219.36     60.22 o 
  19   7 -10      162.27      169.95     62.62 o 
  20   7 -10      161.91       12.28     87.73 o 
   0   8 -10     3261.56     3266.87    165.62 o 
   1   8 -10      503.23      606.54     85.20 o 
   2   8 -10     2292.67     2145.27     92.36 o 
   3   8 -10      181.44      207.36     44.51 o 
   4   8 -10      849.08      911.71     74.58 o 
   5   8 -10      516.46      557.69     64.31 o 
   6   8 -10      581.64      533.31     64.54 o 
   7   8 -10      251.17      341.92     56.91 o 
   8   8 -10     1525.80     1718.70     94.77 o 
   9   8 -10      284.89      364.66     56.99 o 
  10   8 -10     1860.02     1939.57    102.16 o 
  11   8 -10      243.21      291.20     53.64 o 
  12   8 -10      954.76     1042.40     89.47 o 
  13   8 -10      558.37      624.84     73.44 o 
  14   8 -10      466.08      598.95     72.40 o 
  15   8 -10       70.54      167.03     51.16 o 
  16   8 -10     1781.98     1909.21    113.73 o 
  17   8 -10      411.71      466.76     69.33 o 
  18   8 -10      129.07      259.11     70.75 o 
  19   8 -10     1210.87     1528.70    234.36 o 
  20   8 -10       49.56       48.88    101.76 o 
   1   9 -10      439.32      591.11     63.04 o 
   2   9 -10      204.45      206.88     45.93 o 
   3   9 -10     3330.49     3654.39    126.60 o 
   4   9 -10      164.12      230.35     52.60 o 
   5   9 -10     3587.32     3670.22    129.97 o 
   6   9 -10       63.74      114.51     43.45 o 
   7   9 -10      304.92      250.46     50.95 o 
   8   9 -10      226.47      320.03     55.59 o 
   9   9 -10      129.63      156.66     45.07 o 
  10   9 -10       13.92       58.30     37.08 o 
  11   9 -10       65.54       98.47     42.33 o 
  12   9 -10       97.53      108.43     44.14 o 
  13   9 -10     1015.54     1148.81     96.11 o 
  14   9 -10      909.41     1165.20     98.35 o 
  15   9 -10     1070.93     1387.05    106.28 o 
  16   9 -10      417.04      480.67     70.17 o 
  17   9 -10       90.56      119.81     52.89 o 
  18   9 -10      196.75      267.62     61.68 o 
  19   9 -10      287.30      372.64     93.95 o 
   0  10 -10       94.49       59.00     81.71 o 
   1  10 -10      502.63      552.42     73.06 o 
   2  10 -10       78.87       91.96     37.22 o 
   3  10 -10     1928.94     1905.41     87.21 o 
   4  10 -10      178.89      198.71     47.96 o 
   5  10 -10      646.92      626.37     69.43 o 
   6  10 -10      131.89      158.91     46.81 o 
   7  10 -10     1483.64     1430.86     92.90 o 
   8  10 -10      375.06      550.35     67.33 o 
   9  10 -10     2137.12     2325.56    110.85 o 
  10  10 -10      544.60      742.02     76.98 o 
  11  10 -10     1504.04     1500.44    101.14 o 
  12  10 -10       73.83       82.39     42.39 o 
  13  10 -10        1.24        8.23     34.65 o 
  14  10 -10       36.33      132.65     48.50 o 
  15  10 -10     1552.45     1913.80    114.72 o 
  16  10 -10      173.18      342.34     63.54 o 
  17  10 -10      401.80      529.23     75.79 o 
  18  10 -10      248.13      262.77     85.93 o 
  19  10 -10       14.54      169.19    111.04 o 
   1  11 -10      136.09      107.77     40.38 o 
   2  11 -10     1179.67     1133.81     86.40 o 
   3  11 -10       68.92      147.40     44.11 o 
   4  11 -10     2593.83     2592.89    119.15 o 
   5  11 -10      393.83      436.76     61.59 o 
   6  11 -10      969.98     1061.54     86.02 o 
   7  11 -10      124.22      196.43     48.93 o 
   8  11 -10      307.12      325.39     57.45 o 
   9  11 -10      108.22       76.67     41.72 o 
  10  11 -10      134.24      151.55     45.94 o 
  11  11 -10      610.00      642.70     74.62 o 
  12  11 -10      168.72      276.92     57.51 o 
  13  11 -10     1151.67     1366.31    105.48 o 
  14  11 -10     1447.28     1625.15    111.47 o 
  15  11 -10      277.59      358.18     66.14 o 
  16  11 -10      132.65      160.06     51.11 o 
  17  11 -10       39.35       56.31     45.11 o 
  18  11 -10      197.12      306.54    121.06 o 
   0  12 -10       46.87        0.00     70.93 o 
   1  12 -10       48.06       45.17     35.10 o 
   2  12 -10      812.13      902.60     80.80 o 
   3  12 -10      256.17      340.13     56.08 o 
   4  12 -10      520.19      637.25     64.09 o 
   5  12 -10        4.28       49.51     36.38 o 
   6  12 -10      603.81      748.14     77.09 o 
   7  12 -10      350.38      430.09     62.67 o 
   8  12 -10     1222.36     1347.58     99.53 o 
   9  12 -10     1593.64     1711.36    102.37 o 
  10  12 -10      625.06      730.71     87.48 o 
  11  12 -10      311.80      415.65     63.35 o 
  12  12 -10      461.21      532.27     72.23 o 
  13  12 -10      131.10      140.32     50.13 o 
  14  12 -10      112.81      142.19     51.05 o 
  15  12 -10      293.79      437.91     83.61 o 
  16  12 -10     1228.38     1438.91    114.19 o 
  17  12 -10      159.97      238.12    110.54 o 
   1  13 -10       23.66       25.65     35.48 o 
   2  13 -10      610.79      701.57     73.32 o 
   3  13 -10      698.64      720.97     75.76 o 
   4  13 -10      398.64      514.66     58.92 o 
   5  13 -10     2002.74     2057.89     96.57 o 
   6  13 -10      315.83      326.55     57.74 o 
   7  13 -10      976.25     1045.64     89.52 o 
   8  13 -10       61.31       69.90     40.04 o 
   9  13 -10       87.28       61.94     41.63 o 
  10  13 -10      130.49      172.99     48.32 o 
  11  13 -10      292.89      314.16     57.40 o 
  12  13 -10      886.87     1051.69     96.43 o 
  13  13 -10     1199.05     1419.61    109.45 o 
  14  13 -10      371.45      435.37     70.10 o 
  15  13 -10      705.81      730.02     86.14 o 
  16  13 -10       33.65       83.88     65.99 o 
  17  13 -10       10.35        0.00     79.96 o 
   0  14 -10      260.52      209.96    102.39 o 
   1  14 -10      687.69      629.28     86.23 o 
   2  14 -10       48.74       74.05     40.84 o 
   3  14 -10      454.31      508.22     68.23 o 
   4  14 -10      384.01      445.58     64.97 o 
   5  14 -10      528.92      594.29     64.47 o 
   6  14 -10      237.54      254.94     53.90 o 
   7  14 -10     1067.64     1136.80     93.48 o 
   8  14 -10      875.14     1057.68     92.60 o 
   9  14 -10      115.74      161.73     48.48 o 
  10  14 -10     1323.86     1464.96    104.98 o 
  11  14 -10      440.32      553.21     76.56 o 
  12  14 -10        5.36       21.66     38.78 o 
  13  14 -10      233.24      218.61     58.36 o 
  14  14 -10      129.90      166.20     55.03 o 
  15  14 -10      543.23      541.86    105.45 o 
  16  14 -10      476.24      603.31    165.93 o 
   1  15 -10      137.44      156.81     48.41 o 
   2  15 -10       28.22       12.29     35.94 o 
   3  15 -10        4.71        0.00     34.72 o 
   4  15 -10      735.67      711.16     78.27 o 
   5  15 -10       84.54      219.50     47.95 o 
   6  15 -10     1903.95     1979.54     99.94 o 
   7  15 -10      155.32      264.29     57.26 o 
   8  15 -10      500.11      554.21     74.14 o 
   9  15 -10      125.46       76.39     44.41 o 
  10  15 -10        9.97        0.31     39.34 o 
  11  15 -10       48.81       26.52     40.38 o 
  12  15 -10      896.98     1128.00    102.23 o 
  13  15 -10        1.25       45.99     43.70 o 
  14  15 -10      871.05     1142.78    147.34 o 
   0  16 -10      512.35      554.96    107.09 o 
   1  16 -10      540.94      457.79     69.95 o 
   2  16 -10      396.28      256.96     66.99 o 
   3  16 -10      259.94      316.70     59.99 o 
   4  16 -10       10.98        0.00     39.68 o 
   5  16 -10      464.03      522.07     72.53 o 
   6  16 -10      651.12      647.71     68.16 o 
   7  16 -10      256.42      321.50     57.33 o 
   8  16 -10      429.89      553.16     73.72 o 
   9  16 -10      246.68      296.17     60.48 o 
  10  16 -10       86.72      118.48     47.01 o 
  11  16 -10      163.33      218.36     55.37 o 
  12  16 -10      192.51      282.40     58.92 o 
  13  16 -10        0.08       87.98     70.53 o 
   1  17 -10       92.13       80.91     45.16 o 
   2  17 -10       76.27       57.03     45.07 o 
   3  17 -10      472.80      547.40     86.73 o 
   4  17 -10      272.89      276.02     58.99 o 
   5  17 -10     1640.72     1806.76    114.21 o 
   6  17 -10      124.91      154.00     48.90 o 
   7  17 -10      974.68      993.03     86.38 o 
   8  17 -10      366.12      492.62     66.19 o 
   9  17 -10       43.71       94.47     49.05 o 
  10  17 -10       86.05      109.32     48.80 o 
  11  17 -10      207.55      188.06     62.87 o 
  12  17 -10      171.24      324.09    134.35 o 
   0  18 -10      707.98      637.75    117.31 o 
   1  18 -10      153.51      142.08     53.31 o 
   2  18 -10      192.52      169.54     56.13 o 
   3  18 -10      214.68      204.46     59.59 o 
   4  18 -10       22.25       13.22     40.92 o 
   5  18 -10       24.64       81.92     47.06 o 
   6  18 -10       50.60      110.34     50.75 o 
   7  18 -10      673.59      902.65     82.71 o 
   8  18 -10      344.24      525.76     69.32 o 
   9  18 -10      546.54      590.38     71.81 o 
  10  18 -10      320.44      517.87    101.64 o 
  11  18 -10      100.06      102.26    101.76 o 
   1  19 -10       22.85       15.66     48.49 o 
   2  19 -10      443.01      411.70     75.07 o 
   3  19 -10       89.01       63.24     51.91 o 
   4  19 -10     1366.43     1466.26    117.99 o 
   5  19 -10       54.97       55.62     47.65 o 
   6  19 -10      884.01     1001.54    100.94 o 
   7  19 -10      211.44      268.68     63.59 o 
   8  19 -10      245.30      248.83     71.06 o 
   9  19 -10       53.88       21.86     60.31 o 
   0  20 -10       27.58        9.15     72.01 o 
   1  20 -10      216.76      155.18     63.69 o 
   2  20 -10      126.24      133.42     72.72 o 
   3  20 -10      139.49      175.15     93.40 o 
   4  20 -10       13.73       36.06     77.34 o 
   5  20 -10       60.31        6.52    102.01 o 
   6  20 -10      212.45      268.79     95.16 o 
   7  20 -10      104.51      186.98    101.01 o 
   2   0  -9     1440.81     1369.04    136.85 o 
   4   0  -9     6959.70     7357.70    170.66 o 
   6   0  -9      204.34      147.22     41.43 o 
   8   0  -9     1392.15     1435.42    107.41 o 
  10   0  -9      734.78      792.28     95.82 o 
  12   0  -9      679.72      709.33     95.84 o 
  14   0  -9     3457.61     3848.43    155.19 o 
  16   0  -9     1147.12     1247.05    107.12 o 
  18   0  -9      185.93      198.25     76.47 o 
  20   0  -9     1465.61     1271.18    149.81 o 
  22   0  -9     1686.10     1552.56    169.79 o 
   0   1  -9     2021.19     2045.29    157.16 o 
   1   1  -9     1399.29     1605.94     72.58 o 
   2   1  -9     1121.78     1098.45     70.04 o 
   3   1  -9     3528.01     3547.39    182.74 o 
   4   1  -9     1510.45     1555.70     66.57 o 
   5   1  -9     2175.69     2170.82     75.74 o 
   6   1  -9      399.86      371.88     46.19 o 
   7   1  -9     3035.24     3234.63    103.93 o 
   8   1  -9      687.94      786.59     56.73 o 
   9   1  -9     3471.56     3769.49    143.10 o 
  10   1  -9      905.14     1007.32     65.49 o 
  11   1  -9     1613.61     1609.82     76.69 o 
  12   1  -9      427.52      482.24     53.12 o 
  13   1  -9      487.89      486.62     54.17 o 
  14   1  -9       49.19       40.31     30.82 o 
  15   1  -9     2251.63     2165.86     97.38 o 
  16   1  -9      718.82      731.25     69.50 o 
  17   1  -9      269.46      338.50     52.02 o 
  18   1  -9       93.44      136.51     43.57 o 
  19   1  -9       20.37       13.19     37.04 o 
  20   1  -9        1.54       35.87     43.86 o 
  21   1  -9      135.72      167.74     55.34 o 
  22   1  -9       22.32       70.76     52.79 o 
  23   1  -9       65.90      147.11     87.17 o 
   1   2  -9       16.75        3.03     26.26 o 
   2   2  -9     1072.60     1050.40     63.21 o 
   3   2  -9     4724.09     4753.83    140.12 o 
   4   2  -9      526.74      602.15     55.92 o 
   5   2  -9     5444.90     5790.00    312.39 o 
   6   2  -9      105.31       78.52     32.81 o 
   7   2  -9      479.87      604.43     57.04 o 
   8   2  -9      532.75      697.65     54.28 o 
   9   2  -9      882.24     1025.45     73.39 o 
  10   2  -9      314.24      321.16     41.41 o 
  11   2  -9     1447.45     1515.72     76.75 o 
  12   2  -9      574.91      535.28     61.99 o 
  13   2  -9     2837.12     3026.65    121.52 o 
  14   2  -9       49.76      102.12     41.13 o 
  15   2  -9     1970.45     2100.09    107.10 o 
  16   2  -9      173.57      246.96     47.74 o 
  17   2  -9       35.30        0.00     32.77 o 
  18   2  -9       45.30       37.39     35.57 o 
  19   2  -9      766.26      681.85     71.24 o 
  20   2  -9      179.80      246.81     53.02 o 
  21   2  -9      704.81      699.59     76.30 o 
  22   2  -9      172.09      209.40     62.98 o 
  23   2  -9     1392.82     1407.80    211.67 o 
   0   3  -9     3280.23     3467.83    149.76 o 
   1   3  -9     4104.58     4370.80    112.59 o 
   2   3  -9     3306.04     3462.45    120.40 o 
   3   3  -9     1015.74     1275.33     80.54 o 
   4   3  -9     1116.31     1101.17     59.63 o 
   5   3  -9     1928.27     2217.74     80.06 o 
   6   3  -9       82.43       84.78     29.71 o 
   7   3  -9     1159.66     1402.94     67.42 o 
   8   3  -9     3068.55     3473.88    142.93 o 
   9   3  -9      181.34      220.91     42.23 o 
  10   3  -9     1150.00     1287.82     78.07 o 
  11   3  -9      390.72      457.94     56.79 o 
  12   3  -9      990.43     1071.29     79.41 o 
  13   3  -9     2014.12     2086.06     89.68 o 
  14   3  -9      213.69      242.43     51.73 o 
  15   3  -9      164.04      161.30     47.98 o 
  16   3  -9     1403.92     1664.48    103.19 o 
  17   3  -9      662.28      681.76     68.86 o 
  18   3  -9      280.61      321.82     53.63 o 
  19   3  -9      181.01      201.08     47.92 o 
  20   3  -9      245.08      286.13     55.51 o 
  21   3  -9       69.81       85.67     44.23 o 
  22   3  -9       75.43      143.73     50.38 o 
  23   3  -9      296.21      299.19     80.03 o 
   1   4  -9      134.70      226.39     31.95 o 
   2   4  -9       76.71       82.66     28.99 o 
   3   4  -9     1246.23     1191.56     60.68 o 
   4   4  -9     5039.14     5011.16    102.45 o 
   5   4  -9      646.31      717.28     63.30 o 
   6   4  -9     2480.77     2550.60     98.21 o 
   7   4  -9     1152.81     1225.46     76.64 o 
   8   4  -9      158.99      175.80     40.22 o 
   9   4  -9      434.83      504.92     57.47 o 
  10   4  -9     1201.23     1200.75     78.62 o 
  11   4  -9      309.55      393.61     53.57 o 
  12   4  -9     6853.19     6815.62    169.98 o 
  13   4  -9      164.41      215.35     49.15 o 
  14   4  -9     4147.70     4234.71    141.04 o 
  15   4  -9       85.74      116.11     39.10 o 
  16   4  -9      304.24      319.26     58.17 o 
  17   4  -9       87.97       63.66     41.96 o 
  18   4  -9      536.80      600.88     66.67 o 
  19   4  -9       38.82       55.41     40.88 o 
  20   4  -9      197.97      305.30     56.12 o 
  21   4  -9       69.30      115.19     47.44 o 
  22   4  -9      555.50      642.13     84.43 o 
  23   4  -9       53.39       62.40     71.62 o 
   0   5  -9     2200.90     1967.89     95.56 o 
   1   5  -9     6178.34     6217.35    159.92 o 
   2   5  -9     1541.01     1561.86     97.10 o 
   3   5  -9     1197.52     1262.20     63.11 o 
   4   5  -9     1048.27     1233.12     63.18 o 
   5   5  -9     2491.15     2646.84    101.18 o 
   6   5  -9     1151.81     1252.81     75.79 o 
   7   5  -9     4766.57     4786.37    134.92 o 
   8   5  -9      133.88      181.93     41.93 o 
   9   5  -9      488.81      632.67     63.09 o 
  10   5  -9      238.76      236.69     44.97 o 
  11   5  -9      263.31      355.18     52.49 o 
  12   5  -9      871.59      933.55     78.84 o 
  13   5  -9     1073.56     1186.10     92.91 o 
  14   5  -9      336.82      390.93     59.33 o 
  15   5  -9      504.64      579.16     69.38 o 
  16   5  -9      301.02      316.72     52.41 o 
  17   5  -9     1849.65     1975.34    112.14 o 
  18   5  -9      319.57      429.19     66.48 o 
  19   5  -9      942.60      922.77     82.62 o 
  20   5  -9      195.85      247.82     53.24 o 
  21   5  -9      238.61      339.51     60.89 o 
  22   5  -9      206.85      195.23     59.88 o 
   1   6  -9      183.93      158.67     37.62 o 
   2   6  -9      588.93      623.56     57.35 o 
   3   6  -9     1000.87      951.50     60.32 o 
   4   6  -9      704.26      903.13     68.78 o 
   5   6  -9     5732.09     6034.85    149.40 o 
   6   6  -9      603.40      702.29     65.43 o 
   7   6  -9      273.95      359.79     50.91 o 
   8   6  -9      494.02      531.28     59.37 o 
   9   6  -9      151.76      207.38     42.89 o 
  10   6  -9      189.21      217.63     43.08 o 
  11   6  -9     3132.74     3188.03    137.80 o 
  12   6  -9      601.18      725.60     72.98 o 
  13   6  -9     4433.41     4508.27    146.43 o 
  14   6  -9      500.07      509.79     65.25 o 
  15   6  -9     1405.32     1531.07     99.55 o 
  16   6  -9       96.75      165.29     47.81 o 
  17   6  -9       97.27       97.81     43.03 o 
  18   6  -9       49.84       97.88     39.92 o 
  19   6  -9       28.87       40.54     44.07 o 
  20   6  -9       95.05       98.46     45.60 o 
  21   6  -9      116.81      145.86     51.89 o 
  22   6  -9       52.52       77.57     59.08 o 
   0   7  -9     4279.33     4420.28    189.25 o 
   1   7  -9     2365.76     2223.75     81.16 o 
   2   7  -9      873.29     1018.68     67.20 o 
   3   7  -9     2667.84     2867.74     90.87 o 
   4   7  -9      321.48      326.91     48.29 o 
   5   7  -9      967.23      998.21     74.76 o 
   6   7  -9     1758.39     1859.23    109.80 o 
   7   7  -9      346.30      374.88     60.72 o 
   8   7  -9     1330.27     1364.99     80.19 o 
   9   7  -9     1112.49      942.45     76.04 o 
  10   7  -9      280.60      405.73     55.94 o 
  11   7  -9      638.38      629.58     67.61 o 
  12   7  -9      618.42      519.59     65.02 o 
  13   7  -9       16.13       51.72     38.64 o 
  14   7  -9      133.76      137.83     45.63 o 
  15   7  -9      864.61      962.42     86.03 o 
  16   7  -9     1709.68     1740.98    103.64 o 
  17   7  -9      111.61      145.81     48.10 o 
  18   7  -9     1153.78     1209.47     99.91 o 
  19   7  -9      139.80      158.06     47.10 o 
  20   7  -9      551.44      557.05     79.53 o 
  21   7  -9       24.08       88.40     45.68 o 
  22   7  -9        3.85       55.28     65.90 o 
   1   8  -9      320.08      319.11     40.79 o 
   2   8  -9      273.95      305.21     45.02 o 
   3   8  -9      335.73      328.67     48.62 o 
   4   8  -9     3728.77     3667.94    119.24 o 
   5   8  -9     1347.06     1592.86     85.08 o 
   6   8  -9     2335.94     2237.91     98.61 o 
   7   8  -9      676.83      684.01     67.19 o 
   8   8  -9      438.05      494.10     59.30 o 
   9   8  -9       68.15       84.39     35.59 o 
  10   8  -9      365.42      449.43     57.79 o 
  11   8  -9     1137.36     1060.42     84.97 o 
  12   8  -9      850.33      881.08     79.55 o 
  13   8  -9      655.57      943.40     83.90 o 
  14   8  -9     3077.63     3137.74    128.49 o 
  15   8  -9      236.42      281.44     57.75 o 
  16   8  -9     1072.82     1229.23     98.32 o 
  17   8  -9       86.30       83.96     44.26 o 
  18   8  -9       46.21      107.51     46.36 o 
  19   8  -9       87.71      117.38     49.74 o 
  20   8  -9      470.23      639.29     74.48 o 
  21   8  -9       12.59       18.67     43.95 o 
  22   8  -9     1071.54     1103.10    216.31 o 
   0   9  -9      358.38      404.11     71.24 o 
   1   9  -9      832.34      872.20     60.02 o 
   2   9  -9     1571.98     1617.80     66.19 o 
   3   9  -9      204.48      281.75     47.86 o 
   4   9  -9     1099.86     1272.22     80.14 o 
   5   9  -9      124.36      129.39     39.53 o 
   6   9  -9      118.82      120.06     39.50 o 
   7   9  -9     2736.00     2742.96    111.35 o 
   8   9  -9      456.01      570.79     64.11 o 
   9   9  -9     1853.34     1846.50     96.17 o 
  10   9  -9      850.21      905.04     79.52 o 
  11   9  -9     1497.14     1552.00     91.32 o 
  12   9  -9       86.06      123.67     41.98 o 
  13   9  -9        8.98       38.34     35.66 o 
  14   9  -9      430.11      515.52     67.37 o 
  15   9  -9     1750.39     1853.50    105.15 o 
  16   9  -9      477.30      653.29     78.08 o 
  17   9  -9     1247.28     1315.98    104.66 o 
  18   9  -9      169.41      143.49     50.89 o 
  19   9  -9      342.53      547.65     73.74 o 
  20   9  -9       79.59       57.42     46.51 o 
  21   9  -9      347.10      364.39     89.01 o 
   1  10  -9      619.31      658.11     54.59 o 
   2  10  -9     1636.26     1538.25     73.72 o 
   3  10  -9     1653.99     1748.77     87.95 o 
   4  10  -9     1521.57     1652.18     87.26 o 
   5  10  -9     2523.23     2571.55    108.75 o 
   6  10  -9     1202.06     1197.74     83.35 o 
   7  10  -9      152.75      141.55     41.00 o 
   8  10  -9      114.23      108.46     40.43 o 
   9  10  -9      528.17      580.01     66.91 o 
  10  10  -9      171.35      203.17     46.91 o 
  11  10  -9      121.66      167.69     44.58 o 
  12  10  -9      157.33      149.70     45.95 o 
  13  10  -9     1102.44     1102.68     92.11 o 
  14  10  -9       14.81       55.25     40.44 o 
  15  10  -9     2534.74     2734.34    126.54 o 
  16  10  -9       69.67       76.91     46.15 o 
  17  10  -9       51.00       86.03     46.07 o 
  18  10  -9        3.46        0.00     39.10 o 
  19  10  -9      531.78      676.11     82.92 o 
  20  10  -9      244.41      304.05     72.92 o 
  21  10  -9      869.19     1014.37    193.25 o 
   0  11  -9      235.88      246.49     64.46 o 
   1  11  -9      809.84      915.74     62.90 o 
   2  11  -9      408.05      411.80     48.75 o 
   3  11  -9      872.24      929.23     67.31 o 
   4  11  -9      767.64      809.03     72.24 o 
   5  11  -9      308.84      413.20     56.74 o 
   6  11  -9      284.43      365.85     54.66 o 
   7  11  -9      338.92      339.30     55.53 o 
   8  11  -9     3291.68     3423.41    128.12 o 
   9  11  -9      157.83      219.97     49.42 o 
  10  11  -9     1577.60     1759.78     96.86 o 
  11  11  -9       45.89        9.88     33.97 o 
  12  11  -9      274.67      303.59     54.37 o 
  13  11  -9       68.53       73.76     40.95 o 
  14  11  -9      917.84     1105.81     94.73 o 
  15  11  -9        9.51       46.05     41.86 o 
  16  11  -9     2351.30     2416.69    123.78 o 
  17  11  -9       34.42       29.37     42.63 o 
  18  11  -9      432.20      636.94     81.16 o 
  19  11  -9       84.48      114.49     51.79 o 
  20  11  -9      445.17      628.63    159.41 o 
   1  12  -9      395.12      478.10     52.32 o 
   2  12  -9     1144.33     1205.32     73.08 o 
   3  12  -9     1896.87     2135.13     90.67 o 
   4  12  -9     2186.47     2134.56    101.23 o 
   5  12  -9     1048.68     1214.90     87.48 o 
   6  12  -9      975.87     1094.06     85.51 o 
   7  12  -9      181.37      162.76     44.92 o 
   8  12  -9      165.55      227.32     50.31 o 
   9  12  -9      296.22      345.68     56.54 o 
  10  12  -9       86.79      132.16     44.61 o 
  11  12  -9      257.02      234.35     51.43 o 
  12  12  -9      488.34      509.29     68.47 o 
  13  12  -9      234.33      239.21     53.21 o 
  14  12  -9     1720.88     1751.51    106.61 o 
  15  12  -9      175.46      224.25     56.21 o 
  16  12  -9       54.55       74.35     46.85 o 
  17  12  -9       88.71      104.79     46.75 o 
  18  12  -9      444.28      470.36     75.38 o 
  19  12  -9      154.07      111.68    114.30 o 
  20  12  -9      213.94      270.20    114.30 o 
   0  13  -9       95.05       67.71     93.87 o 
   1  13  -9     1691.22     1842.19     95.76 o 
   2  13  -9      254.00      277.75     45.69 o 
   3  13  -9      769.88      820.62     66.67 o 
   4  13  -9       40.36       36.11     31.73 o 
   5  13  -9      937.77     1125.68     86.08 o 
   6  13  -9      890.78      941.42     82.15 o 
   7  13  -9     2240.22     2384.98    111.59 o 
   8  13  -9      105.42      147.07     42.95 o 
   9  13  -9     1427.81     1494.30     96.78 o 
  10  13  -9      149.52      175.87     46.59 o 
  11  13  -9      720.93      752.88     79.93 o 
  12  13  -9      211.40      294.63     57.23 o 
  13  13  -9       18.49      107.79     45.73 o 
  14  13  -9      322.55      426.69     68.71 o 
  15  13  -9     1085.10     1269.70    105.61 o 
  16  13  -9      105.56       99.41     47.07 o 
  17  13  -9     1163.27     1366.80    111.06 o 
  18  13  -9       55.58       83.71     69.00 o 
  19  13  -9      612.98      760.22    175.96 o 
   1  14  -9      328.30      340.42     55.49 o 
   2  14  -9      595.62      597.98     67.81 o 
   3  14  -9      298.04      317.12     48.59 o 
   4  14  -9     1696.48     1597.00    141.93 o 
   5  14  -9     2038.84     2090.53     94.71 o 
   6  14  -9      466.93      518.80     66.07 o 
   7  14  -9     2020.39     2250.84    110.48 o 
   8  14  -9     1050.08     1213.64     95.15 o 
   9  14  -9      386.61      396.06     60.29 o 
  10  14  -9      310.06      352.46     60.57 o 
  11  14  -9      200.88      260.27     56.50 o 
  12  14  -9       18.74       16.83     37.42 o 
  13  14  -9     1378.35     1353.21    105.35 o 
  14  14  -9      136.39      137.44     49.77 o 
  15  14  -9      314.34      413.92     65.25 o 
  16  14  -9       66.46       99.95     49.31 o 
  17  14  -9      226.20      323.83     60.12 o 
  18  14  -9       50.45       54.89     85.72 o 
   0  15  -9      784.60      707.41    109.70 o 
   1  15  -9      152.60      153.54     39.33 o 
   2  15  -9     1227.74     1195.56     88.65 o 
   3  15  -9        5.98        0.00     28.55 o 
   4  15  -9      163.31      195.47     43.02 o 
   5  15  -9       17.72       87.06     37.89 o 
   6  15  -9     1468.52     1507.30     98.21 o 
   7  15  -9      121.10      218.72     52.85 o 
   8  15  -9     1007.20      975.93     88.36 o 
   9  15  -9       85.41      106.90     44.04 o 
  10  15  -9      383.85      487.54     66.53 o 
  11  15  -9       99.20      150.54     49.28 o 
  12  15  -9      378.42      373.17     63.99 o 
  13  15  -9       56.26       63.22     42.22 o 
  14  15  -9      101.74      149.88     50.92 o 
  15  15  -9       58.97       84.91     44.91 o 
  16  15  -9      762.29      783.06     88.12 o 
  17  15  -9       12.14       81.96     84.72 o 
   1  16  -9       75.74       69.92     39.58 o 
   2  16  -9       41.47       22.17     35.28 o 
   3  16  -9      221.80      232.12     51.53 o 
   4  16  -9     1321.89     1364.77     84.52 o 
   5  16  -9      918.60     1097.60     81.12 o 
   6  16  -9     1597.29     1735.39     92.98 o 
   7  16  -9     1276.27     1354.32    100.58 o 
   8  16  -9        8.03        3.38     36.98 o 
   9  16  -9      494.64      508.37     71.63 o 
  10  16  -9       29.75       60.13     41.05 o 
  11  16  -9      365.64      404.91     66.11 o 
  12  16  -9      143.86      218.84     54.05 o 
  13  16  -9      295.51      423.53     69.91 o 
  14  16  -9      584.48      627.38     80.47 o 
  15  16  -9        4.78       14.25     40.55 o 
   0  17  -9      539.79      492.06     96.14 o 
   1  17  -9      557.34      490.96     68.50 o 
   2  17  -9      155.97      136.21     41.52 o 
   3  17  -9      118.48      109.64     45.63 o 
   4  17  -9      464.89      590.61     65.04 o 
   5  17  -9      644.51      748.79     72.05 o 
   6  17  -9      116.96      162.81     44.13 o 
   7  17  -9     1291.24     1450.00     92.11 o 
   8  17  -9       18.36       77.65     44.50 o 
   9  17  -9      686.42      735.87     82.89 o 
  10  17  -9      102.89      158.58     50.01 o 
  11  17  -9      461.85      441.14     69.13 o 
  12  17  -9      103.95      198.85     55.15 o 
  13  17  -9       10.45       40.25     44.27 o 
  14  17  -9       42.14      138.72     49.29 o 
   1  18  -9      105.22       76.94     45.57 o 
   2  18  -9      169.42      220.66     55.22 o 
   3  18  -9      644.04      798.92     75.92 o 
   4  18  -9      417.63      444.31     58.88 o 
   5  18  -9     1100.84     1133.68     84.54 o 
   6  18  -9     1012.91      980.56     81.30 o 
   7  18  -9      229.82      213.53     48.97 o 
   8  18  -9      523.31      627.36     70.13 o 
   9  18  -9       65.21      116.22     46.90 o 
  10  18  -9      280.89      303.99     62.72 o 
  11  18  -9      105.35      116.83     49.39 o 
  12  18  -9      757.04      803.55     88.89 o 
  13  18  -9      144.24      206.18     76.58 o 
   0  19  -9      127.93       66.70     69.92 o 
   1  19  -9       72.07       72.71     48.28 o 
   2  19  -9      259.81      203.00     57.71 o 
   3  19  -9      109.00      156.32     46.00 o 
   4  19  -9      145.23      117.01     48.31 o 
   5  19  -9       27.93       59.37     39.94 o 
   6  19  -9      518.28      568.44     67.22 o 
   7  19  -9       26.50       38.26     39.31 o 
   8  19  -9      828.17      953.52     82.57 o 
   9  19  -9       92.15      139.35     45.29 o 
  10  19  -9      743.01      785.39     89.99 o 
  11  19  -9       69.87       82.12     49.53 o 
  12  19  -9      178.21      287.49    122.57 o 
   1  20  -9      226.93      281.82     64.89 o 
   2  20  -9       87.26      101.62     50.52 o 
   3  20  -9      813.75      864.02     94.62 o 
   4  20  -9      630.00      640.78     73.96 o 
   5  20  -9      194.48      182.13     57.04 o 
   6  20  -9      353.44      373.29     60.07 o 
   7  20  -9      129.95      191.17     50.01 o 
   8  20  -9      147.62      119.16     46.36 o 
   9  20  -9       69.24       93.82     42.58 o 
  10  20  -9       90.00      157.45     62.64 o 
  11  20  -9      159.97      266.19    121.06 o 
   0  21  -9      177.82      164.60     81.99 o 
   1  21  -9      169.34      120.90     56.22 o 
   2  21  -9       24.64       69.73     50.88 o 
   3  21  -9      237.02      290.26     68.11 o 
   4  21  -9       23.17       15.23     50.47 o 
   5  21  -9       82.27       55.77     44.64 o 
   6  21  -9      184.17      273.80     56.30 o 
   7  21  -9      508.94      606.47     82.24 o 
   8  21  -9       57.32       37.32     49.85 o 
   9  21  -9      625.15      733.30    128.05 o 
   1  22  -9        2.08       38.49     50.70 o 
   2  22  -9      443.69      392.45     86.60 o 
   3  22  -9      178.09      304.39    101.11 o 
   4  22  -9      315.18      321.28    101.89 o 
   5  22  -9      564.63      597.62     99.02 o 
   6  22  -9      177.17      275.30     90.38 o 
   2   0  -8    10282.16    10851.32    335.87 o 
   4   0  -8     7738.73     7579.01    194.01 o 
   6   0  -8      500.59      570.96     59.18 o 
   8   0  -8     2693.88     2801.23    106.31 o 
  10   0  -8     8822.72     8844.95    188.81 o 
  12   0  -8      997.59     1027.53    103.31 o 
  14   0  -8     1712.79     1783.70    107.55 o 
  16   0  -8     5587.39     5631.23    249.17 o 
  18   0  -8      552.10      526.62     77.54 o 
  20   0  -8       78.57      134.57     52.59 o 
  22   0  -8      160.94      157.89     74.33 o 
  24   0  -8      493.55      400.86    104.56 o 
   1   1  -8      835.61      945.28     63.03 o 
   2   1  -8      320.07      488.69     45.52 o 
   3   1  -8     2442.62     2463.30     81.93 o 
   4   1  -8     4247.54     4402.20     85.06 o 
   5   1  -8     4439.54     4710.70    100.94 o 
   6   1  -8     2327.34     2585.04     77.34 o 
   7   1  -8     3324.84     3477.04     88.42 o 
   8   1  -8      267.86      224.80     33.54 o 
   9   1  -8     2410.09     2522.42     81.67 o 
  10   1  -8     1671.67     1700.95     90.59 o 
  11   1  -8     1135.71     1114.79     57.00 o 
  12   1  -8     1150.82     1213.25     59.69 o 
  13   1  -8     3494.71     3686.71     97.47 o 
  14   1  -8     3402.65     3570.67    111.55 o 
  15   1  -8     5892.39     5989.79    132.88 o 
  16   1  -8      601.37      706.14     59.84 o 
  17   1  -8      232.32      254.68     42.41 o 
  18   1  -8      429.81      483.22     57.35 o 
  19   1  -8      807.17      905.62     76.36 o 
  20   1  -8      391.96      326.32     52.83 o 
  21   1  -8     1465.33     1393.36     93.82 o 
  22   1  -8      589.19      692.05     73.87 o 
  23   1  -8     1111.01     1255.69    107.97 o 
  24   1  -8      321.91      376.82     72.27 o 
   0   2  -8     2037.03     2189.16    150.39 o 
   1   2  -8     1975.37     2396.48     92.42 o 
   2   2  -8     1546.73     1652.94     68.89 o 
   3   2  -8    10168.83    10817.74    160.38 o 
   4   2  -8      302.78      295.45     35.73 o 
   5   2  -8      511.18      595.62     43.91 o 
   6   2  -8      796.65      793.12     49.31 o 
   7   2  -8     2761.94     3321.94     99.16 o 
   8   2  -8     1109.88     1074.22     57.87 o 
   9   2  -8     2903.47     2993.28     89.47 o 
  10   2  -8      480.47      531.93     48.32 o 
  11   2  -8     5540.38     5661.73    124.38 o 
  12   2  -8      324.55      405.36     42.00 o 
  13   2  -8      148.62      206.86     34.49 o 
  14   2  -8     2497.92     2595.24     86.56 o 
  15   2  -8     1971.31     2044.44     82.07 o 
  16   2  -8     1054.44     1160.25     79.99 o 
  17   2  -8     1949.73     1951.74     92.49 o 
  18   2  -8      121.37       79.56     36.90 o 
  19   2  -8       33.95       40.47     36.07 o 
  20   2  -8       55.24       66.55     35.82 o 
  21   2  -8       23.60       50.72     37.65 o 
  22   2  -8      211.15      207.31     50.51 o 
  23   2  -8       89.19       81.01     46.74 o 
  24   2  -8       54.92       71.63     47.01 o 
   1   3  -8     1048.87     1146.09     69.85 o 
   2   3  -8      493.38      573.91     47.26 o 
   3   3  -8      228.04      302.09     42.83 o 
   4   3  -8      219.06      262.00     34.22 o 
   5   3  -8     4998.28     5250.28    141.81 o 
   6   3  -8     5254.53     5603.00    115.04 o 
   7   3  -8      673.59      741.13     52.53 o 
   8   3  -8      141.81      135.51     29.74 o 
   9   3  -8       12.41       21.30     22.51 o 
  10   3  -8      383.40      454.63     45.55 o 
  11   3  -8     1775.51     2006.52     78.47 o 
  12   3  -8     1558.40     1538.42     70.81 o 
  13   3  -8     2085.23     2058.33     94.03 o 
  14   3  -8     4849.59     4614.66    144.95 o 
  15   3  -8     1256.59     1325.17     76.83 o 
  16   3  -8      915.58     1059.65     75.80 o 
  17   3  -8      336.67      344.54     52.91 o 
  18   3  -8      790.47      937.89     76.31 o 
  19   3  -8       86.06      112.51     40.77 o 
  20   3  -8      711.17      830.00     76.87 o 
  21   3  -8      201.88      158.67     44.87 o 
  22   3  -8      694.04      771.73     78.02 o 
  23   3  -8      324.58      312.15     57.92 o 
  24   3  -8      195.34      239.65     57.40 o 
   0   4  -8    10906.46    11713.93    534.26 o 
   1   4  -8     3200.04     3340.02     85.54 o 
   2   4  -8    10125.17    10410.09    199.13 o 
   3   4  -8      375.03      363.96     33.41 o 
   4   4  -8     2173.91     2285.04     66.97 o 
   5   4  -8       51.52       64.02     23.41 o 
   6   4  -8     2958.88     3170.41    164.05 o 
   7   4  -8      419.43      496.87     45.07 o 
   8   4  -8      877.32     1048.80     57.94 o 
   9   4  -8     1275.89     1186.28     69.48 o 
  10   4  -8     1270.46     1424.90     75.91 o 
  11   4  -8      741.61      854.47     68.58 o 
  12   4  -8     2206.78     2282.81     97.95 o 
  13   4  -8      786.42      871.11     84.08 o 
  14   4  -8      784.17      880.79     75.61 o 
  15   4  -8      727.12      858.32     76.56 o 
  16   4  -8     1832.56     1833.74     87.82 o 
  17   4  -8      294.66      304.79     49.60 o 
  18   4  -8     1812.43     1993.73     94.39 o 
  19   4  -8      165.14      172.09     43.67 o 
  20   4  -8      112.44      152.82     45.51 o 
  21   4  -8      190.25      200.01     49.38 o 
  22   4  -8      177.17      164.74     48.96 o 
  23   4  -8      142.03      175.83     51.95 o 
  24   4  -8     1156.34     1428.15    115.14 o 
   1   5  -8      114.18      151.07     30.50 o 
   2   5  -8       13.27        0.00     19.68 o 
   3   5  -8      646.45      725.30     47.82 o 
   4   5  -8     1627.21     1810.36     61.18 o 
   5   5  -8     5588.59     5895.46    104.00 o 
   6   5  -8     1006.97     1130.78     68.49 o 
   7   5  -8     4172.87     4445.56    123.91 o 
   8   5  -8      665.83      644.44     59.60 o 
   9   5  -8      320.79      332.43     46.33 o 
  10   5  -8      253.46      285.76     43.87 o 
  11   5  -8      572.77      621.66     62.79 o 
  12   5  -8     1629.93     1737.22     88.81 o 
  13   5  -8     4551.27     4490.67    137.95 o 
  14   5  -8     1044.60     1074.24     81.90 o 
  15   5  -8     1282.71     1389.12     90.48 o 
  16   5  -8       10.28       35.36     36.76 o 
  17   5  -8      438.64      530.42     60.57 o 
  18   5  -8       61.45      105.89     38.96 o 
  19   5  -8      460.23      547.29     62.75 o 
  20   5  -8       92.26      143.59     38.88 o 
  21   5  -8      327.22      353.43     57.12 o 
  22   5  -8      157.42      153.96     49.41 o 
  23   5  -8      334.77      421.88     66.22 o 
  24   5  -8      546.94      570.14     94.11 o 
   0   6  -8     1172.91     1184.34     81.76 o 
   1   6  -8     8884.39     9637.63    126.93 o 
   2   6  -8      718.49      904.87     46.81 o 
   3   6  -8     4119.54     4083.69     99.05 o 
   4   6  -8      466.21      518.28     45.17 o 
   5   6  -8     1475.86     1380.26     72.77 o 
   6   6  -8       90.99      135.37     35.85 o 
   7   6  -8     5371.35     6000.96    145.21 o 
   8   6  -8        7.79       35.40     29.24 o 
   9   6  -8      897.23     1029.45     73.16 o 
  10   6  -8      538.08      455.54     55.87 o 
  11   6  -8     1146.78     1172.25     77.88 o 
  12   6  -8      278.06      388.61     53.61 o 
  13   6  -8      771.37      771.24     71.59 o 
  14   6  -8       92.86      142.44     43.78 o 
  15   6  -8      356.35      348.61     57.49 o 
  16   6  -8      100.47       88.72     40.72 o 
  17   6  -8     1725.61     1786.96    100.33 o 
  18   6  -8     1133.42     1255.89    122.90 o 
  19   6  -8      378.19      413.07     56.80 o 
  20   6  -8      145.77      209.55     46.49 o 
  21   6  -8      167.15      125.50     41.29 o 
  22   6  -8       44.60       60.79     43.96 o 
  23   6  -8      608.23      554.26     72.03 o 
  24   6  -8       74.22      148.26     79.40 o 
   1   7  -8      235.94      230.58     34.62 o 
   2   7  -8      276.04      276.70     34.44 o 
   3   7  -8     2392.64     2471.92     80.50 o 
   4   7  -8     1802.84     1824.08     70.83 o 
   5   7  -8     2241.29     2280.58     92.31 o 
   6   7  -8    10973.99    11107.76    195.06 o 
   7   7  -8     2401.87     2541.94     99.30 o 
   8   7  -8     3509.76     3756.80    129.83 o 
   9   7  -8     1776.93     1722.70     85.67 o 
  10   7  -8      636.29      751.33     67.18 o 
  11   7  -8      127.25      149.01     39.10 o 
  12   7  -8      923.17      907.05     75.50 o 
  13   7  -8      506.32      513.92     62.02 o 
  14   7  -8     3009.75     2968.12    119.80 o 
  15   7  -8     1658.60     1584.36     93.88 o 
  16   7  -8      163.84      159.93     47.12 o 
  17   7  -8      474.08      507.44     66.54 o 
  18   7  -8      525.45      565.90     71.83 o 
  19   7  -8       44.65       31.31     39.73 o 
  20   7  -8      192.60      177.73     46.94 o 
  21   7  -8      606.19      729.49     75.64 o 
  22   7  -8      632.79      689.27     68.30 o 
  23   7  -8      715.49      755.30     89.86 o 
   0   8  -8     4235.17     4785.26    138.84 o 
   1   8  -8      240.89      317.86     35.29 o 
   2   8  -8     3108.27     3101.62     98.54 o 
   3   8  -8       12.66       75.09     27.16 o 
   4   8  -8      198.45      203.48     34.44 o 
   5   8  -8      715.33      973.94     70.45 o 
   6   8  -8     2894.87     3097.50    110.20 o 
   7   8  -8      111.60       64.64     33.40 o 
   8   8  -8     3235.39     3610.49    147.28 o 
   9   8  -8     1819.75     1821.68     90.13 o 
  10   8  -8     1788.63     1915.48     91.52 o 
  11   8  -8      810.37      988.46     78.38 o 
  12   8  -8      354.68      354.97     51.38 o 
  13   8  -8      314.80      378.48     57.55 o 
  14   8  -8      291.73      341.68     56.64 o 
  15   8  -8      250.98      275.28     53.69 o 
  16   8  -8     3037.82     3183.34    130.40 o 
  17   8  -8      747.70      670.61     76.23 o 
  18   8  -8      138.49      222.63     53.12 o 
  19   8  -8      678.93      677.05     79.96 o 
  20   8  -8      226.65      228.70     56.08 o 
  21   8  -8       27.79       40.41     39.88 o 
  22   8  -8       44.46       82.48     40.30 o 
  23   8  -8       70.92      119.26     54.13 o 
   1   9  -8     1665.46     1810.49     64.48 o 
   2   9  -8      431.08      454.95     44.44 o 
   3   9  -8     7260.19     7547.85    139.40 o 
   4   9  -8     2633.16     2604.69     99.73 o 
   5   9  -8     6778.11     6943.09    158.46 o 
   6   9  -8      737.25      820.01     67.71 o 
   7   9  -8      413.37      452.30     56.26 o 
   8   9  -8     2024.89     1987.74     94.07 o 
   9   9  -8     1205.50     1254.53     80.86 o 
  10   9  -8      380.61      393.24     54.77 o 
  11   9  -8      354.72      490.61     59.91 o 
  12   9  -8       32.93       85.33     36.05 o 
  13   9  -8      781.10      843.03     77.46 o 
  14   9  -8      978.31     1135.30     89.51 o 
  15   9  -8     1996.95     2037.96    107.03 o 
  16   9  -8      939.63      933.98     87.31 o 
  17   9  -8       27.35       54.83     40.32 o 
  18   9  -8       15.74       30.25     39.72 o 
  19   9  -8      100.38      134.80     48.64 o 
  20   9  -8      334.08      326.52     62.58 o 
  21   9  -8     1558.73     1586.19    113.30 o 
  22   9  -8      427.93      572.19     71.63 o 
  23   9  -8     1106.75     1404.13    218.31 o 
   0  10  -8     1765.64     1964.35     95.87 o 
   1  10  -8     1089.78     1136.77     55.65 o 
   2  10  -8      987.66     1080.81     56.84 o 
   3  10  -8     1143.66     1187.65     64.13 o 
   4  10  -8      323.15      395.21     51.59 o 
   5  10  -8      239.07      230.77     43.38 o 
   6  10  -8      166.62      303.05     47.74 o 
   7  10  -8     4901.81     5057.29    143.01 o 
   8  10  -8      912.17      972.38     77.20 o 
   9  10  -8     2231.71     2471.45    105.61 o 
  10  10  -8     1663.79     1637.48     89.55 o 
  11  10  -8      535.28      587.13     66.22 o 
  12  10  -8      106.58       76.92     37.84 o 
  13  10  -8      555.73      493.56     63.13 o 
  14  10  -8     1013.98     1139.61     91.42 o 
  15  10  -8     2497.53     2689.14    144.82 o 
  16  10  -8     1008.62     1229.04     97.70 o 
  17  10  -8      587.09      622.59     74.45 o 
  18  10  -8      633.84      639.84     77.50 o 
  19  10  -8      145.05      133.36     50.55 o 
  20  10  -8      280.63      341.20     64.54 o 
  21  10  -8      341.07      450.48     74.06 o 
  22  10  -8       34.15      143.12     57.76 o 
   1  11  -8      112.67      108.21     30.58 o 
   2  11  -8     4942.66     4926.81    108.07 o 
   3  11  -8      522.03      489.36     56.86 o 
   4  11  -8     3393.55     3594.87    119.11 o 
   5  11  -8      840.37      935.56     72.69 o 
   6  11  -8     1212.36     1236.56     79.69 o 
   7  11  -8      236.62      262.40     48.19 o 
   8  11  -8      479.73      474.52     58.17 o 
   9  11  -8       43.02       54.11     35.33 o 
  10  11  -8      310.95      310.95     50.76 o 
  11  11  -8      206.16      249.11     48.19 o 
  12  11  -8      175.77      254.96     49.94 o 
  13  11  -8      104.08      125.76     43.92 o 
  14  11  -8     1738.78     1668.66     97.66 o 
  15  11  -8       67.30      112.70     46.30 o 
  16  11  -8      568.96      652.52     78.19 o 
  17  11  -8        4.77       15.24     40.61 o 
  18  11  -8       93.18       93.02     45.64 o 
  19  11  -8      135.48      189.08     56.04 o 
  20  11  -8      983.87     1160.25    104.17 o 
  21  11  -8        8.49       33.01     49.33 o 
  22  11  -8     1492.08     1638.49    235.61 o 
   0  12  -8     1971.20     2014.04     99.82 o 
   1  12  -8      760.96      775.80     52.33 o 
   2  12  -8      725.86      799.38     54.20 o 
   3  12  -8      223.45      216.07     39.83 o 
   4  12  -8      200.37      227.42     44.08 o 
   5  12  -8      323.26      359.93     52.51 o 
   6  12  -8     3745.98     3664.30    126.24 o 
   7  12  -8     1841.73     1966.99     97.10 o 
   8  12  -8     1662.50     1813.93     93.95 o 
   9  12  -8     2169.85     2139.21    102.94 o 
  10  12  -8      284.04      389.28     57.64 o 
  11  12  -8      751.52      829.59     78.21 o 
  12  12  -8      362.24      395.28     59.45 o 
  13  12  -8     1009.99     1050.21     89.17 o 
  14  12  -8       61.02      100.98     42.04 o 
  15  12  -8     1685.78     1731.68    104.74 o 
  16  12  -8      353.31      389.74     64.44 o 
  17  12  -8      556.18      665.26     79.14 o 
  18  12  -8      717.62      816.34     86.93 o 
  19  12  -8      542.55      612.07     78.84 o 
  20  12  -8      253.01      350.78     66.63 o 
  21  12  -8      294.19      297.02    115.80 o 
   1  13  -8      777.24      751.97     53.41 o 
   2  13  -8      954.56     1087.14     68.97 o 
   3  13  -8     3090.38     3213.37    104.56 o 
   4  13  -8      162.60      162.03     40.26 o 
   5  13  -8     2748.61     3103.60    117.31 o 
   6  13  -8      498.82      507.83     62.64 o 
   7  13  -8      396.17      403.79     58.12 o 
   8  13  -8     1096.21     1103.79     85.35 o 
   9  13  -8      228.33      262.69     50.05 o 
  10  13  -8       61.43      130.66     42.53 o 
  11  13  -8      410.86      433.23     61.35 o 
  12  13  -8      326.88      380.30     58.21 o 
  13  13  -8     1169.60     1231.46     96.15 o 
  14  13  -8       86.76      113.37     44.63 o 
  15  13  -8      375.86      478.86     68.45 o 
  16  13  -8       31.24        6.99     37.99 o 
  17  13  -8       49.26       34.82     43.27 o 
  18  13  -8      201.12      194.74     53.77 o 
  19  13  -8      283.28      338.15     64.86 o 
  20  13  -8       95.55       92.74     91.74 o 
   0  14  -8     1800.43     1815.35    105.59 o 
   1  14  -8     1735.83     1744.82     71.17 o 
   2  14  -8      813.24      780.18     62.89 o 
   3  14  -8      195.19      247.28     42.63 o 
   4  14  -8      161.52      152.14     37.61 o 
   5  14  -8      676.99      682.37     70.98 o 
   6  14  -8     1175.47     1286.19     88.48 o 
   7  14  -8     1132.58     1161.78     87.36 o 
   8  14  -8     1006.72     1047.69     86.10 o 
   9  14  -8      103.35      128.53     42.37 o 
  10  14  -8      769.90      781.17     78.26 o 
  11  14  -8      138.37      126.45     52.13 o 
  12  14  -8       21.98       25.72     37.01 o 
  13  14  -8      408.10      495.43     69.62 o 
  14  14  -8      401.32      440.72     64.98 o 
  15  14  -8      345.08      445.64     65.48 o 
  16  14  -8      111.08      180.92     50.16 o 
  17  14  -8     1059.89     1133.06    102.00 o 
  18  14  -8      650.06      737.60     86.98 o 
  19  14  -8      233.06      250.64     61.30 o 
   1  15  -8        7.77       15.15     27.72 o 
   2  15  -8      297.25      275.32     44.61 o 
   3  15  -8      170.51      215.37     42.07 o 
   4  15  -8     2662.89     2558.01     99.07 o 
   5  15  -8      249.35      308.73     47.39 o 
   6  15  -8     2190.66     2334.41    138.71 o 
   7  15  -8       30.16       25.90     36.23 o 
   8  15  -8     1028.43     1081.82     87.87 o 
   9  15  -8       65.43      112.19     39.96 o 
  10  15  -8      181.01      132.10     42.83 o 
  11  15  -8      168.02      244.15     50.07 o 
  12  15  -8      941.31     1103.94     94.27 o 
  13  15  -8       25.38       34.87     39.37 o 
  14  15  -8      579.22      699.51     82.01 o 
  15  15  -8       29.99       68.89     43.85 o 
  16  15  -8       36.16       94.28     48.95 o 
  17  15  -8       53.57      109.28     49.79 o 
  18  15  -8       60.74       90.24     47.33 o 
   0  16  -8      451.83      414.04     67.48 o 
   1  16  -8     1690.41     1938.76     80.54 o 
   2  16  -8      579.98      633.21     61.06 o 
   3  16  -8      102.24       93.56     35.79 o 
   4  16  -8      182.89      220.38     44.31 o 
   5  16  -8     1668.89     1695.60     86.49 o 
   6  16  -8      902.93      975.92     84.74 o 
   7  16  -8      439.94      524.41     67.89 o 
   8  16  -8     1109.32     1249.60     94.38 o 
   9  16  -8       73.59       52.10     38.81 o 
  10  16  -8       55.59       68.69     39.38 o 
  11  16  -8      101.23       89.90     40.06 o 
  12  16  -8      212.46      252.78     55.15 o 
  13  16  -8      201.35      258.70     55.24 o 
  14  16  -8       65.45       89.92     43.16 o 
  15  16  -8       32.47       38.45     42.48 o 
  16  16  -8     1398.49     1560.06    117.14 o 
  17  16  -8      239.05      256.16     59.91 o 
   1  17  -8       10.33       24.67     30.86 o 
   2  17  -8       29.18        0.00     26.50 o 
   3  17  -8     2071.88     2024.93     92.69 o 
   4  17  -8      236.76      217.16     45.35 o 
   5  17  -8     2329.98     2263.52    100.22 o 
   6  17  -8      121.21      169.08     42.86 o 
   7  17  -8      985.65     1074.43     90.26 o 
   8  17  -8      393.64      526.13     69.17 o 
   9  17  -8      203.13      172.14     49.11 o 
  10  17  -8       12.15       83.16     40.20 o 
  11  17  -8      237.96      169.80     47.59 o 
  12  17  -8       64.09       36.76     39.29 o 
  13  17  -8      819.99      969.50     94.40 o 
  14  17  -8      196.47      253.33     58.05 o 
  15  17  -8      211.70      256.10     58.42 o 
  16  17  -8       61.14      119.12     49.96 o 
   0  18  -8     1831.45     1794.04    185.86 o 
   1  18  -8      482.88      442.91     57.14 o 
   2  18  -8      992.64      981.65     68.69 o 
   3  18  -8      634.68      730.04     67.68 o 
   4  18  -8      113.10      171.36     43.90 o 
   5  18  -8       42.42      109.00     39.36 o 
   6  18  -8      406.25      342.33     55.34 o 
   7  18  -8      751.20      806.38     74.44 o 
   8  18  -8      334.50      425.61     63.70 o 
   9  18  -8      672.55      744.89     80.78 o 
  10  18  -8      308.30      393.68     63.83 o 
  11  18  -8      238.97      202.43     52.97 o 
  12  18  -8       46.18       79.78     43.71 o 
  13  18  -8       98.18      135.65     48.00 o 
  14  18  -8       13.49        8.59     40.40 o 
  15  18  -8     1530.78     1685.61    123.68 o 
   1  19  -8       88.30       44.93     42.83 o 
   2  19  -8      614.10      713.29     69.21 o 
   3  19  -8      194.50      240.15     45.41 o 
   4  19  -8     2429.85     2459.15    104.88 o 
   5  19  -8       86.82      114.89     39.83 o 
   6  19  -8      397.84      390.03     57.81 o 
   7  19  -8      148.40      117.67     41.52 o 
   8  19  -8       14.30       35.71     35.38 o 
   9  19  -8       62.19       47.64     42.73 o 
  10  19  -8       37.96       57.29     40.91 o 
  11  19  -8       92.65      139.37     50.51 o 
  12  19  -8      340.17      366.77     68.14 o 
  13  19  -8       28.90        2.86     40.26 o 
  14  19  -8      475.49      548.79     94.47 o 
   0  20  -8      296.37      384.67     92.56 o 
   1  20  -8      695.37      640.71     80.21 o 
   2  20  -8      240.44      279.51     51.70 o 
   3  20  -8      122.74      141.06     40.88 o 
   4  20  -8      134.13      174.73     41.15 o 
   5  20  -8       40.70       51.00     38.40 o 
   6  20  -8      327.17      344.27     55.84 o 
   7  20  -8      385.66      454.47     62.53 o 
   8  20  -8      517.93      538.38     67.32 o 
   9  20  -8      907.16      986.47     86.36 o 
  10  20  -8      265.90      299.83     64.66 o 
  11  20  -8      198.48      163.94     54.86 o 
  12  20  -8      136.33      138.34     53.24 o 
  13  20  -8       59.53      100.01     99.76 o 
   1  21  -8       19.68       32.93     46.79 o 
   2  21  -8      444.35      598.19     79.18 o 
   3  21  -8      870.27      923.82     82.19 o 
   4  21  -8       17.45       29.65     34.81 o 
   5  21  -8      722.78      736.39     69.99 o 
   6  21  -8       13.05       34.81     40.62 o 
   7  21  -8       79.83       69.50     40.34 o 
   8  21  -8       66.43      126.67     45.77 o 
   9  21  -8       27.88       70.43     45.52 o 
  10  21  -8      123.70      137.24     47.93 o 
  11  21  -8      116.46      142.68     54.84 o 
   0  22  -8      220.75      116.23     76.45 o 
   1  22  -8        5.74       41.73     48.24 o 
   2  22  -8      196.05      178.22     56.23 o 
   3  22  -8      190.05      172.27     58.12 o 
   4  22  -8       20.97       53.57     38.08 o 
   5  22  -8      138.27      184.07     45.63 o 
   6  22  -8       34.66       32.53     37.80 o 
   7  22  -8      179.57      193.01     52.57 o 
   8  22  -8      783.89      820.80     83.46 o 
   9  22  -8       31.13       62.98     50.67 o 
  10  22  -8      595.37      757.45    128.46 o 
   1  23  -8      109.43      129.05     57.59 o 
   2  23  -8       61.47        0.00     50.18 o 
   3  23  -8      135.26      153.66     59.07 o 
   4  23  -8      722.44      795.64     81.16 o 
   5  23  -8       13.11       30.20     38.33 o 
   6  23  -8      383.63      525.68     69.66 o 
   7  23  -8       75.23       56.34     44.22 o 
   8  23  -8      181.55      257.31     70.54 o 
   0  24  -8       13.89       37.60    108.78 o 
   1  24  -8      485.94      563.53    250.77 o 
   2  24  -8       38.92        0.00     72.18 o 
   3  24  -8      102.21       86.80     93.10 o 
   4  24  -8       26.26       52.15    111.41 o 
   2   0  -7     6337.72     7875.87    264.68 o 
   4   0  -7    13574.35    14835.92    248.20 o 
   6   0  -7     1981.80     2395.62    107.25 o 
   8   0  -7      211.01      267.97     41.96 o 
  10   0  -7      696.24      690.62     61.83 o 
  12   0  -7     6227.68     6479.31    227.88 o 
  14   0  -7     7141.57     6925.13    155.11 o 
  16   0  -7     6269.18     6640.32    346.34 o 
  18   0  -7      151.42      130.92     49.69 o 
  20   0  -7     2772.92     3169.95    234.60 o 
  22   0  -7     3205.05     3577.53    162.95 o 
  24   0  -7      827.69      911.48    131.71 o 
  26   0  -7      158.97      120.06    121.06 o 
   2   1  -7     2004.69     2383.21     87.49 o 
   3   1  -7     1199.08     1206.34     78.82 o 
   4   1  -7     1582.36     1541.33     55.67 o 
   5   1  -7     2765.31     2925.60     64.94 o 
   6   1  -7     2546.37     2637.30     71.93 o 
   7   1  -7     3213.02     3305.69    106.71 o 
   8   1  -7     2585.52     2897.59     77.21 o 
   9   1  -7     4634.41     4474.88     95.81 o 
  10   1  -7     2853.78     3054.89     82.76 o 
  11   1  -7     2169.53     2316.99     71.40 o 
  12   1  -7      324.63      304.68     32.90 o 
  13   1  -7     1506.36     1732.87     67.13 o 
  14   1  -7      219.55      235.00     35.66 o 
  15   1  -7     4446.58     4492.78    100.42 o 
  16   1  -7     2078.40     2113.56     74.15 o 
  17   1  -7     2210.92     2275.46     84.47 o 
  18   1  -7      173.41      230.45     40.12 o 
  19   1  -7      907.30     1006.06     67.63 o 
  20   1  -7      244.62      326.27     46.24 o 
  21   1  -7      195.24      251.45     43.35 o 
  22   1  -7       96.97       88.24     40.97 o 
  23   1  -7       74.32       89.38     40.56 o 
  24   1  -7      289.59      311.03     58.59 o 
  25   1  -7      723.65      841.13     92.20 o 
  26   1  -7      313.80      331.05    102.07 o 
   1   2  -7     1917.00     2107.29     80.84 o 
   2   2  -7      864.43     1016.15     51.42 o 
   3   2  -7     5454.33     5907.66    110.01 o 
   4   2  -7      123.79      198.13     24.31 o 
   5   2  -7    10008.75    11084.89    135.95 o 
   6   2  -7     1066.72     1146.02     50.93 o 
   7   2  -7     1641.94     1720.70     60.25 o 
   8   2  -7     1152.66     1218.55     49.44 o 
   9   2  -7      204.56      239.85     29.02 o 
  10   2  -7       34.48       60.95     21.94 o 
  11   2  -7     5853.66     5826.93    120.45 o 
  12   2  -7      439.64      473.35     46.41 o 
  13   2  -7     7445.00     7578.14    131.63 o 
  14   2  -7      709.33      694.84     52.10 o 
  15   2  -7     5217.38     5340.13    117.36 o 
  16   2  -7      609.35      613.99     49.43 o 
  17   2  -7       79.20      109.84     29.39 o 
  18   2  -7       51.75       62.32     27.07 o 
  19   2  -7     1072.60     1132.26     79.44 o 
  20   2  -7     1524.85     1590.71     90.00 o 
  21   2  -7     1288.73     1515.88     91.37 o 
  22   2  -7      896.38      902.67     77.41 o 
  23   2  -7      859.16      921.16     80.45 o 
  24   2  -7      116.45      158.54     48.25 o 
  25   2  -7       63.84       95.10     51.44 o 
  26   2  -7       23.75       45.29     71.77 o 
   0   3  -7     8191.00     9201.05    267.94 o 
   1   3  -7    12811.66    12993.78    190.06 o 
   2   3  -7     2437.61     2783.02     93.36 o 
   3   3  -7     1953.03     2148.44     69.96 o 
   4   3  -7     1683.40     1776.94     51.63 o 
   5   3  -7      995.27     1058.98     45.49 o 
   6   3  -7     3648.00     3715.62     77.51 o 
   7   3  -7     2118.32     2239.93     62.21 o 
   8   3  -7     3800.23     4106.36     83.34 o 
   9   3  -7     1328.40     1474.75     62.23 o 
  10   3  -7     2879.23     2982.75     86.52 o 
  11   3  -7     3002.19     2942.58     88.25 o 
  12   3  -7      236.53      266.90     37.83 o 
  13   3  -7     1263.60     1423.69     67.76 o 
  14   3  -7      748.26      785.31     58.58 o 
  15   3  -7     1925.11     2045.84     76.90 o 
  16   3  -7     4502.75     4638.11    112.86 o 
  17   3  -7      629.53      661.57     56.63 o 
  18   3  -7      496.28      490.77     51.93 o 
  19   3  -7      530.01      479.63     52.06 o 
  20   3  -7      166.35      164.12     37.84 o 
  21   3  -7      158.65      244.63     48.49 o 
  22   3  -7      157.28      225.21     48.84 o 
  23   3  -7      359.76      435.46     61.33 o 
  24   3  -7      617.93      758.50     87.76 o 
  25   3  -7      568.51      702.99     88.31 o 
   1   4  -7      258.95      349.81     34.77 o 
   2   4  -7     1964.71     2063.94     57.29 o 
   3   4  -7      151.08      180.14     24.81 o 
   4   4  -7    10618.00    11318.97    136.91 o 
   5   4  -7       67.43      165.38     22.84 o 
   6   4  -7     9379.75     9724.69    123.41 o 
   7   4  -7       80.80      152.65     29.23 o 
   8   4  -7     3011.00     3060.06     83.98 o 
   9   4  -7      910.39     1000.95     54.24 o 
  10   4  -7      308.71      304.20     36.12 o 
  11   4  -7      711.20      825.17     54.84 o 
  12   4  -7     5517.25     5886.82    124.46 o 
  13   4  -7      671.86      765.18     56.88 o 
  14   4  -7     2112.46     2191.97     96.08 o 
  15   4  -7      202.11      237.48     46.99 o 
  16   4  -7       73.74       71.45     36.80 o 
  17   4  -7       50.14       52.64     31.56 o 
  18   4  -7      704.46      788.31     68.23 o 
  19   4  -7     1264.22     1334.61     74.33 o 
  20   4  -7      151.10      235.41     41.14 o 
  21   4  -7      417.64      464.17     54.77 o 
  22   4  -7      491.97      648.46     70.81 o 
  23   4  -7       98.12      120.41     45.66 o 
  24   4  -7      714.39      816.82     89.84 o 
  25   4  -7       24.43       33.50     48.59 o 
   0   5  -7    14988.10    16460.85    483.25 o 
   1   5  -7    13211.93    15147.21    208.26 o 
   2   5  -7     3939.93     4229.35    108.64 o 
   3   5  -7     2747.57     2935.82     66.85 o 
   4   5  -7      520.36      643.34     35.44 o 
   5   5  -7      555.78      543.24     36.99 o 
   6   5  -7     3763.94     3817.72     80.17 o 
   7   5  -7     5644.28     6163.44    115.51 o 
   8   5  -7      932.52     1125.88     56.10 o 
   9   5  -7     2365.02     2336.94     76.23 o 
  10   5  -7       84.82      107.77     31.17 o 
  11   5  -7     2359.69     2143.77     90.11 o 
  12   5  -7      322.27      415.96     50.56 o 
  13   5  -7     1409.60     1597.20     82.25 o 
  14   5  -7      203.88      223.99     43.98 o 
  15   5  -7      768.85      779.93     70.75 o 
  16   5  -7     1085.39     1095.54     82.49 o 
  17   5  -7     1378.33     1479.61     87.77 o 
  18   5  -7      285.14      284.28     46.76 o 
  19   5  -7      478.56      477.73     58.14 o 
  20   5  -7      143.12      154.95     37.83 o 
  21   5  -7      218.75      227.92     42.54 o 
  22   5  -7      385.71      437.63     53.91 o 
  23   5  -7      687.49      822.49     70.94 o 
  24   5  -7      705.10      782.54     90.71 o 
  25   5  -7      926.18     1127.84    106.27 o 
   1   6  -7      862.89      904.51     49.78 o 
   2   6  -7     3332.50     3722.79     82.58 o 
   3   6  -7     2303.33     2314.05     56.55 o 
   4   6  -7      470.61      529.87     32.23 o 
   5   6  -7     9468.90    10158.57    171.22 o 
   6   6  -7     3451.62     3227.44    143.43 o 
   7   6  -7     1589.40     1603.60     85.57 o 
   8   6  -7     4728.10     4836.52    126.03 o 
   9   6  -7      145.49      189.04     36.74 o 
  10   6  -7      647.21      719.94     61.83 o 
  11   6  -7     2022.72     1896.99     86.42 o 
  12   6  -7     1013.64     1084.26     75.52 o 
  13   6  -7     4734.56     4896.99    170.92 o 
  14   6  -7       96.29      133.38     38.61 o 
  15   6  -7      759.45      844.49     73.95 o 
  16   6  -7      170.02      159.37     43.31 o 
  17   6  -7      117.71       83.40     39.07 o 
  18   6  -7      769.18      909.95     81.85 o 
  19   6  -7      551.67      652.01     65.99 o 
  20   6  -7       94.13      170.06     43.17 o 
  21   6  -7      208.54      224.76     43.31 o 
  22   6  -7      392.45      567.22     60.16 o 
  23   6  -7     1215.62     1235.04     92.11 o 
  24   6  -7       29.60       56.31     41.89 o 
  25   6  -7      348.91      325.12     78.53 o 
   0   7  -7    23521.26    24276.12    519.16 o 
   1   7  -7       84.51      122.09     27.10 o 
   2   7  -7     3679.81     3813.07     75.98 o 
   3   7  -7      620.15      723.21     41.51 o 
   4   7  -7     2637.67     2550.53    116.31 o 
   5   7  -7      172.73      212.64     32.50 o 
   6   7  -7     1480.46     1429.56     72.68 o 
   7   7  -7     1229.55     1250.71     69.57 o 
   8   7  -7     4859.22     4990.30    130.59 o 
   9   7  -7       28.43       56.04     28.84 o 
  10   7  -7      598.49      680.75     61.10 o 
  11   7  -7      531.49      533.17     57.09 o 
  12   7  -7     1971.76     1774.36     87.89 o 
  13   7  -7      630.92      636.83     64.80 o 
  14   7  -7      186.30      270.76     48.00 o 
  15   7  -7      953.32      982.60     79.97 o 
  16   7  -7     2687.17     2986.13    119.64 o 
  17   7  -7     1049.53     1113.39     88.58 o 
  18   7  -7     1833.61     1976.57    104.73 o 
  19   7  -7      333.10      319.08     55.80 o 
  20   7  -7      313.40      282.64     50.10 o 
  21   7  -7       97.03       88.41     39.89 o 
  22   7  -7      201.67      231.73     46.45 o 
  23   7  -7       67.91       36.14     39.17 o 
  24   7  -7      697.46      815.06     81.52 o 
  25   7  -7      518.83      550.82     91.19 o 
   1   8  -7     1959.32     1966.74     66.96 o 
   2   8  -7     5311.89     5569.04    105.75 o 
   3   8  -7      432.96      499.71     37.50 o 
   4   8  -7     6867.34     6959.30    124.34 o 
   5   8  -7     5127.85     5296.20    109.97 o 
   6   8  -7     3712.79     3934.30    114.99 o 
   7   8  -7     4234.29     4237.21    120.90 o 
   8   8  -7     2536.20     2600.26     98.54 o 
   9   8  -7     1440.63     1471.97     78.02 o 
  10   8  -7      989.37      940.28     71.19 o 
  11   8  -7      545.88      585.10     60.94 o 
  12   8  -7      590.46      629.88     65.40 o 
  13   8  -7     1027.68     1199.22     82.97 o 
  14   8  -7     2634.23     2526.72    108.16 o 
  15   8  -7      247.52      280.63     49.99 o 
  16   8  -7      673.58      752.28     75.89 o 
  17   8  -7      440.11      509.50     66.53 o 
  18   8  -7      500.38      525.32     69.64 o 
  19   8  -7      179.20      150.41     46.69 o 
  20   8  -7     1056.29     1050.45     93.25 o 
  21   8  -7      147.38      158.70     48.42 o 
  22   8  -7     2708.00     2693.37    118.40 o 
  23   8  -7       44.36       76.51     44.02 o 
  24   8  -7      947.64      999.61     89.94 o 
   0   9  -7      747.97      897.03     67.92 o 
   1   9  -7     3306.17     3535.35     82.08 o 
   2   9  -7      448.78      516.54     42.12 o 
   3   9  -7     1039.72     1115.66     50.13 o 
   4   9  -7      972.68      993.85     56.46 o 
   5   9  -7      352.90      381.51     47.93 o 
   6   9  -7     1515.98     1531.31     77.38 o 
   7   9  -7     6131.93     6535.56    151.23 o 
   8   9  -7      124.31      160.95     36.97 o 
   9   9  -7     2953.83     3016.05    108.03 o 
  10   9  -7      360.85      485.20     56.17 o 
  11   9  -7      913.60      835.64     70.80 o 
  12   9  -7      646.43      672.98     66.19 o 
  13   9  -7       98.30      103.17     37.42 o 
  14   9  -7      324.16      375.79     55.14 o 
  15   9  -7     3485.95     3662.87    136.82 o 
  16   9  -7      609.67      754.27     77.60 o 
  17   9  -7     1573.46     1717.99     99.87 o 
  18   9  -7      450.74      534.84     69.93 o 
  19   9  -7      653.34      652.88     75.60 o 
  20   9  -7      125.88      156.13     47.94 o 
  21   9  -7      503.61      651.07     80.88 o 
  22   9  -7      187.90      181.87     50.53 o 
  23   9  -7       65.13       58.79     43.84 o 
  24   9  -7       51.81       47.66     58.32 o 
   1  10  -7     2868.35     3133.24     79.34 o 
   2  10  -7     1051.29     1110.34     51.61 o 
   3  10  -7     4387.04     4361.61     91.30 o 
   4  10  -7      999.97     1168.00     58.82 o 
   5  10  -7     2899.75     3132.99    105.02 o 
   6  10  -7       62.88       92.32     32.93 o 
   7  10  -7     1120.19     1070.07     72.30 o 
   8  10  -7      239.87      268.26     43.85 o 
   9  10  -7     2174.08     2236.06     96.34 o 
  10  10  -7       76.76      121.37     36.91 o 
  11  10  -7      146.06      204.16     42.77 o 
  12  10  -7      542.73      611.11     72.44 o 
  13  10  -7     2367.77     2296.75    104.95 o 
  14  10  -7      794.50      804.75     76.22 o 
  15  10  -7     1869.14     1966.96    103.96 o 
  16  10  -7      919.00     1120.19     90.70 o 
  17  10  -7      229.07      250.39     51.78 o 
  18  10  -7        2.93       12.62     37.56 o 
  19  10  -7      444.98      501.94     69.99 o 
  20  10  -7      752.81     1007.86     93.70 o 
  21  10  -7     2260.03     2403.96    126.58 o 
  22  10  -7      493.73      560.83     79.10 o 
  23  10  -7     1512.54     1724.55    108.16 o 
  24  10  -7      269.77      365.21    102.61 o 
   0  11  -7      874.45     1025.35     84.44 o 
   1  11  -7     3455.13     3710.01     87.31 o 
   2  11  -7     1258.93     1235.09     52.17 o 
   3  11  -7     2694.63     2573.45     83.13 o 
   4  11  -7     1007.76      973.98     68.91 o 
   5  11  -7      497.58      523.24     56.76 o 
   6  11  -7      380.20      398.38     51.17 o 
   7  11  -7      155.73      216.15     42.96 o 
   8  11  -7     7183.39     6940.03    164.10 o 
   9  11  -7       12.21       62.46     32.78 o 
  10  11  -7     1505.14     1615.73     86.25 o 
  11  11  -7      530.76      618.77     66.16 o 
  12  11  -7      464.51      575.26     64.41 o 
  13  11  -7      393.37      409.17     59.64 o 
  14  11  -7     2119.54     2170.07    106.36 o 
  15  11  -7      850.56      970.77     86.74 o 
  16  11  -7     3675.16     3710.84    140.97 o 
  17  11  -7      269.01      321.84     58.21 o 
  18  11  -7      940.54     1015.34     92.35 o 
  19  11  -7       21.23       82.18     44.57 o 
  20  11  -7      756.62      792.07     85.82 o 
  21  11  -7       72.72       75.40     48.71 o 
  22  11  -7      368.88      389.54     70.46 o 
  23  11  -7       31.30      117.12     91.11 o 
   1  12  -7       52.44       75.59     23.03 o 
   2  12  -7     2205.15     2283.64     67.58 o 
   3  12  -7     2606.69     2796.21     88.53 o 
   4  12  -7     4803.58     4720.21    131.79 o 
   5  12  -7      432.84      550.39     58.63 o 
   6  12  -7     2566.93     2576.12    101.91 o 
   7  12  -7      271.52      341.69     51.44 o 
   8  12  -7       27.21       48.74     32.82 o 
   9  12  -7      479.50      608.59     64.07 o 
  10  12  -7      969.22      976.43     95.69 o 
  11  12  -7     1400.91     1460.86     85.44 o 
  12  12  -7      967.65     1021.30     82.65 o 
  13  12  -7     1161.40     1240.32     90.66 o 
  14  12  -7     2045.14     2226.35    109.60 o 
  15  12  -7      609.78      618.34     72.65 o 
  16  12  -7       58.42      115.20     44.61 o 
  17  12  -7      311.91      343.57     60.28 o 
  18  12  -7      242.27      311.04     59.70 o 
  19  12  -7      451.18      556.11     75.16 o 
  20  12  -7      191.96      213.28     67.71 o 
  21  12  -7      922.72      888.25     93.79 o 
  22  12  -7      537.72      551.79     78.63 o 
   0  13  -7     1059.93     1054.34     77.59 o 
   1  13  -7     3683.93     3604.56     84.05 o 
   2  13  -7     1128.42     1048.45     52.09 o 
   3  13  -7     1346.31     1434.90     69.27 o 
   4  13  -7      162.04      234.36     44.32 o 
   5  13  -7     1367.61     1343.52     77.20 o 
   6  13  -7     1192.27     1105.92     79.60 o 
   7  13  -7     3927.07     3875.99    127.14 o 
   8  13  -7      920.40     1088.40     79.05 o 
   9  13  -7     1682.49     1717.85     92.11 o 
  10  13  -7       10.94       26.69     33.64 o 
  11  13  -7      333.74      389.31     56.69 o 
  12  13  -7      447.29      494.14     64.48 o 
  13  13  -7      389.37      402.66     59.45 o 
  14  13  -7     2037.29     2033.38    107.45 o 
  15  13  -7      405.27      459.03     65.55 o 
  16  13  -7      616.20      709.33     78.74 o 
  17  13  -7     1036.88     1079.94     94.70 o 
  18  13  -7       36.38      111.03     46.36 o 
  19  13  -7      824.05      882.46     91.65 o 
  20  13  -7       56.39       61.70     46.48 o 
  21  13  -7      576.04      694.02     87.73 o 
  22  13  -7      120.33      195.76    104.52 o 
   1  14  -7      208.58      175.40     29.29 o 
   2  14  -7      831.78      891.79     55.11 o 
   3  14  -7     1305.15     1295.30     71.04 o 
   4  14  -7     1785.13     1748.43     78.53 o 
   5  14  -7     4991.48     4865.28    141.03 o 
   6  14  -7      961.46     1112.85     81.28 o 
   7  14  -7     2002.13     2074.66     98.78 o 
   8  14  -7       42.69       26.32     31.02 o 
   9  14  -7      555.86      582.57     66.87 o 
  10  14  -7     1115.66     1098.91     85.23 o 
  11  14  -7      226.41      261.59     51.67 o 
  12  14  -7     1456.44     1500.68     95.33 o 
  13  14  -7      986.91      957.72     86.26 o 
  14  14  -7      291.05      337.19     57.57 o 
  15  14  -7      562.99      697.26     77.69 o 
  16  14  -7      174.38      116.88     46.71 o 
  17  14  -7      263.94      394.88     65.17 o 
  18  14  -7        5.67       42.68     41.58 o 
  19  14  -7      229.20      268.42     60.82 o 
  20  14  -7      223.87      320.17     66.05 o 
  21  14  -7      105.44       81.21     89.98 o 
   0  15  -7     4439.79     4615.22    132.70 o 
   1  15  -7       69.15       76.86     25.24 o 
   2  15  -7     3107.52     2998.45     89.63 o 
   3  15  -7      424.83      420.45     50.81 o 
   4  15  -7      362.82      449.21     51.57 o 
   5  15  -7      554.88      631.67     65.50 o 
   6  15  -7     2527.25     2663.28    111.17 o 
   7  15  -7       30.27       34.38     32.55 o 
   8  15  -7      995.51     1086.48     84.04 o 
   9  15  -7      130.80      104.25     39.07 o 
  10  15  -7      394.37      402.75     58.10 o 
  11  15  -7       37.29       91.73     39.75 o 
  12  15  -7      319.52      389.13     58.69 o 
  13  15  -7       92.20      122.45     41.90 o 
  14  15  -7      251.31      205.95     50.45 o 
  15  15  -7      151.74      138.61     46.80 o 
  16  15  -7      472.30      497.67     70.22 o 
  17  15  -7      178.98      163.63     50.65 o 
  18  15  -7     1492.18     1634.39    115.11 o 
  19  15  -7        7.85       36.20     46.06 o 
  20  15  -7      421.40      416.12     98.74 o 
   1  16  -7       10.94       37.10     21.69 o 
   2  16  -7      538.93      543.66     56.61 o 
   3  16  -7     1733.67     1586.46     78.70 o 
   4  16  -7     1595.42     1448.46     78.52 o 
   5  16  -7     2468.25     2471.86    112.75 o 
   6  16  -7      672.13      786.49     75.75 o 
   7  16  -7     1040.84     1174.07     88.17 o 
   8  16  -7      760.33      763.16     75.76 o 
   9  16  -7      283.86      323.51     54.29 o 
  10  16  -7       64.86       60.10     37.29 o 
  11  16  -7      584.59      543.30     67.30 o 
  12  16  -7      109.06      124.60     43.47 o 
  13  16  -7      643.55      636.86     75.85 o 
  14  16  -7      926.75     1009.32     93.17 o 
  15  16  -7      145.74      148.26     47.53 o 
  16  16  -7      123.55       96.79     46.33 o 
  17  16  -7       77.72       74.81     46.54 o 
  18  16  -7      150.74      227.95     58.18 o 
  19  16  -7        5.90       20.70     47.17 o 
   0  17  -7     2962.08     3237.63    117.96 o 
   1  17  -7     1167.97     1214.22     61.43 o 
   2  17  -7     1053.74     1127.27     67.29 o 
   3  17  -7      957.62      984.22     71.89 o 
   4  17  -7      662.44      809.28     67.58 o 
   5  17  -7     1354.83     1371.97     81.98 o 
   6  17  -7      359.96      371.11     52.80 o 
   7  17  -7     1607.04     1610.21     94.69 o 
   8  17  -7       67.92      102.70     42.61 o 
   9  17  -7      612.77      634.14     73.56 o 
  10  17  -7      173.68      169.80     45.80 o 
  11  17  -7      469.02      491.72     66.74 o 
  12  17  -7       60.98       82.88     41.53 o 
  13  17  -7       63.64       98.80     43.31 o 
  14  17  -7      608.50      677.61     81.30 o 
  15  17  -7      331.83      444.81     68.27 o 
  16  17  -7      539.64      609.02     79.14 o 
  17  17  -7     1798.08     1796.54    121.48 o 
  18  17  -7        8.21       94.09     51.35 o 
   1  18  -7      175.31      191.32     37.23 o 
   2  18  -7     1004.76      913.01     64.67 o 
   3  18  -7      152.38      200.37     41.46 o 
   4  18  -7     1748.66     1721.12     85.91 o 
   5  18  -7      244.43      257.80     45.53 o 
   6  18  -7      769.81      770.64     69.31 o 
   7  18  -7       79.11      114.91     38.87 o 
   8  18  -7       78.81       25.23     36.24 o 
   9  18  -7      314.71      307.44     57.30 o 
  10  18  -7      219.14      291.51     59.59 o 
  11  18  -7      139.78      108.57     47.54 o 
  12  18  -7      509.26      496.37     70.19 o 
  13  18  -7      691.55      752.10     83.34 o 
  14  18  -7      299.72      390.08     67.34 o 
  15  18  -7      563.21      587.52     79.83 o 
  16  18  -7      216.81      211.06     57.07 o 
  17  18  -7       41.38       76.48     50.13 o 
   0  19  -7      222.01      208.23     54.95 o 
   1  19  -7      463.85      569.98     55.78 o 
   2  19  -7      713.43      757.03     61.60 o 
   3  19  -7       45.90       75.07     32.07 o 
   4  19  -7       84.53       50.73     33.82 o 
   5  19  -7      112.77      114.65     39.36 o 
   6  19  -7      871.27      934.00     74.96 o 
   7  19  -7        6.94       39.30     33.52 o 
   8  19  -7     1300.16     1219.33     85.99 o 
   9  19  -7      146.61      184.22     50.64 o 
  10  19  -7      986.54     1128.11     96.66 o 
  11  19  -7        9.40       40.70     39.98 o 
  12  19  -7      144.38      121.11     47.52 o 
  13  19  -7      131.69      160.30     52.66 o 
  14  19  -7      529.14      604.74     79.18 o 
  15  19  -7      174.40      247.78     60.19 o 
  16  19  -7     1422.19     1423.64    136.17 o 
   1  20  -7      267.54      309.88     45.17 o 
   2  20  -7       53.20       81.31     32.34 o 
   3  20  -7     1118.11     1166.01     74.98 o 
   4  20  -7      430.25      521.43     55.10 o 
   5  20  -7      463.93      519.20     62.50 o 
   6  20  -7      226.11      240.65     47.66 o 
   7  20  -7      220.87      269.02     50.03 o 
   8  20  -7      196.53      256.62     49.81 o 
   9  20  -7      148.82      207.27     48.73 o 
  10  20  -7      174.51      145.45     49.25 o 
  11  20  -7      426.78      420.55     68.45 o 
  12  20  -7      405.64      490.91     74.66 o 
  13  20  -7      367.12      377.36     68.26 o 
  14  20  -7      717.80      798.31     92.55 o 
  15  20  -7      341.17      511.07    173.70 o 
   0  21  -7      116.33      113.83     68.08 o 
   1  21  -7      322.73      361.94     62.53 o 
   2  21  -7        1.93       19.33     34.18 o 
   3  21  -7      443.99      606.15     60.12 o 
   4  21  -7       43.49       34.54     30.36 o 
   5  21  -7       22.74       52.85     33.65 o 
   6  21  -7      135.01      136.24     44.47 o 
   7  21  -7      488.53      448.38     62.00 o 
   8  21  -7       88.20      111.39     43.21 o 
   9  21  -7      965.18     1028.51     85.39 o 
  10  21  -7      186.76      241.71     52.12 o 
  11  21  -7      554.78      694.63     86.92 o 
  12  21  -7       44.12       43.87     45.93 o 
  13  21  -7       41.84       98.14     51.42 o 
  14  21  -7       68.41       72.69    109.53 o 
   1  22  -7       14.55        5.32     41.36 o 
   2  22  -7      407.87      472.81     56.27 o 
   3  22  -7      213.28      178.30     41.96 o 
   4  22  -7      484.98      541.30     59.01 o 
   5  22  -7      714.17      750.00     67.43 o 
   6  22  -7      297.35      354.01     52.22 o 
   7  22  -7      789.78      935.03     82.43 o 
   8  22  -7       83.53       99.95     45.27 o 
   9  22  -7      116.57      103.04     45.57 o 
  10  22  -7      126.01      139.58     52.68 o 
  11  22  -7       35.18       54.55     47.23 o 
  12  22  -7      296.27      314.51     97.68 o 
   0  23  -7      474.18      440.00     98.39 o 
   1  23  -7       84.29       54.74     48.56 o 
   2  23  -7      856.80      779.53     88.60 o 
   3  23  -7       96.16      147.12     43.51 o 
   4  23  -7       10.48       42.21     35.29 o 
   5  23  -7        1.62       28.06     35.27 o 
   6  23  -7      521.22      603.02     71.51 o 
   7  23  -7       10.84       15.20     39.52 o 
   8  23  -7      382.78      356.48     70.25 o 
   9  23  -7      204.51      288.67     64.75 o 
  10  23  -7      317.87      377.08     83.04 o 
  11  23  -7       49.66       67.42    115.55 o 
   1  24  -7      184.89      193.13     61.07 o 
   2  24  -7        1.60        0.00     44.50 o 
   3  24  -7      641.09      825.75     91.56 o 
   4  24  -7      340.54      424.54     62.33 o 
   5  24  -7      644.39      822.29     81.79 o 
   6  24  -7      609.55      716.85     78.91 o 
   7  24  -7      542.06      560.20     82.42 o 
   8  24  -7      258.29      345.97     68.75 o 
   0  25  -7      387.11      599.55    181.22 o 
   1  25  -7      458.83      462.59    109.04 o 
   2  25  -7      208.89      251.48     77.71 o 
   3  25  -7      272.90      364.46     83.89 o 
   4  25  -7       76.33       69.78     49.80 o 
   5  25  -7       15.84       34.18     43.88 o 
   2   0  -6     2472.64     2434.05    139.36 o 
   4   0  -6     9150.06     9245.86    276.21 o 
   6   0  -6    12454.61    13289.70    419.21 o 
   8   0  -6     8427.77     8528.00    158.60 o 
  10   0  -6    10142.45    10952.11    224.85 o 
  12   0  -6      237.94      349.05     48.97 o 
  14   0  -6     4385.72     4424.06    120.03 o 
  16   0  -6     4211.78     4413.77    126.40 o 
  18   0  -6     3587.36     3736.60    122.37 o 
  20   0  -6     1311.57     1477.85    104.37 o 
  22   0  -6      430.24      647.53     83.40 o 
  24   0  -6      780.46      879.14     96.41 o 
  26   0  -6     2119.75     2311.59    175.68 o 
   2   1  -6     3897.34     4418.83    130.11 o 
   3   1  -6     3182.48     3216.99    181.97 o 
   4   1  -6     9954.95    11286.51    153.42 o 
   5   1  -6     6029.65     6813.09    123.05 o 
   6   1  -6     2746.26     2825.33     68.99 o 
   7   1  -6     1352.50     1398.41     41.90 o 
   8   1  -6       96.68       82.82     21.65 o 
   9   1  -6      633.71      659.25     41.39 o 
  10   1  -6      736.09      913.84     47.26 o 
  11   1  -6      408.10      451.23     34.36 o 
  12   1  -6     1279.69     1377.62     51.24 o 
  13   1  -6     1429.99     1576.08     55.47 o 
  14   1  -6     1117.05     1135.09     48.44 o 
  15   1  -6     4272.71     4425.68     87.34 o 
  16   1  -6      654.26      738.99     45.11 o 
  17   1  -6      396.82      415.54     41.03 o 
  18   1  -6      838.92     1038.03     58.05 o 
  19   1  -6      643.14      697.09     51.29 o 
  20   1  -6      640.44      795.47     55.88 o 
  21   1  -6     3809.73     3964.02    113.52 o 
  22   1  -6     1134.44     1267.03     75.06 o 
  23   1  -6     3081.93     3540.99    112.69 o 
  24   1  -6      546.29      626.30     66.83 o 
  25   1  -6      238.42      239.42     66.67 o 
  26   1  -6      184.69      171.97     65.25 o 
  27   1  -6      208.27      294.53     76.61 o 
   0   2  -6     6598.59     6921.91    213.30 o 
   1   2  -6     5613.47     6160.01    142.45 o 
   2   2  -6     5176.89     5585.59     98.93 o 
   3   2  -6     6277.10     6382.43    104.62 o 
   4   2  -6     2427.40     2625.89     56.22 o 
   5   2  -6    12881.52    14876.07    200.82 o 
   6   2  -6      207.05      221.11     22.33 o 
   7   2  -6    10728.35    11799.65    180.20 o 
   8   2  -6     3062.69     3310.62     71.32 o 
   9   2  -6     5206.83     5192.42    168.01 o 
  10   2  -6     3730.73     4028.77     82.12 o 
  11   2  -6     3480.70     3666.78     80.73 o 
  12   2  -6     2659.87     2686.28     72.31 o 
  13   2  -6     1615.83     1623.66     56.00 o 
  14   2  -6     5605.10     5717.05    143.49 o 
  15   2  -6     2110.33     2322.34     77.29 o 
  16   2  -6     1778.80     1827.34     66.25 o 
  17   2  -6     4025.98     4052.23     96.16 o 
  18   2  -6      345.62      353.77     39.70 o 
  19   2  -6      794.79      954.85     58.06 o 
  20   2  -6      256.19      317.80     39.58 o 
  21   2  -6     1090.31     1318.01     67.81 o 
  22   2  -6      257.91      273.02     44.10 o 
  23   2  -6       20.35       48.80     37.19 o 
  24   2  -6      235.55      288.63     58.15 o 
  25   2  -6     1506.08     1681.79    127.88 o 
  26   2  -6      117.91      199.38     68.59 o 
  27   2  -6      743.97      898.11    110.39 o 
   1   3  -6     2117.19     2452.80     80.13 o 
   2   3  -6     4926.85     4478.67     89.28 o 
   3   3  -6     4369.27     4707.95     90.49 o 
   4   3  -6    10037.64    10553.28    139.74 o 
   5   3  -6     7295.65     7558.61     95.63 o 
   6   3  -6     4657.33     5133.04     70.07 o 
   7   3  -6     5320.35     5594.91     88.59 o 
   8   3  -6      197.10      181.34     24.38 o 
   9   3  -6     1428.08     1423.40     72.58 o 
  10   3  -6     4266.60     4885.76    109.70 o 
  11   3  -6     4415.70     4184.65     85.50 o 
  12   3  -6       76.06      145.82     29.89 o 
  13   3  -6     1005.18     1025.76     57.49 o 
  14   3  -6     5126.76     5181.07    118.21 o 
  15   3  -6      676.36      838.77     54.42 o 
  16   3  -6      894.29      960.58     57.51 o 
  17   3  -6      375.48      457.53     42.48 o 
  18   3  -6      169.63      212.90     33.81 o 
  19   3  -6      306.09      369.93     41.12 o 
  20   3  -6      978.80      991.58     66.62 o 
  21   3  -6      293.78      275.63     42.55 o 
  22   3  -6     2083.92     2285.69     91.08 o 
  23   3  -6      118.31      121.53     36.09 o 
  24   3  -6      935.96     1097.47     96.07 o 
  25   3  -6      494.12      455.96     71.33 o 
  26   3  -6       19.60        0.00     50.65 o 
  27   3  -6      542.87      451.07     87.80 o 
   0   4  -6    32857.24    35800.42    871.50 o 
   1   4  -6    10568.78    12091.41    134.88 o 
   2   4  -6    18634.65    20254.02    198.18 o 
   3   4  -6      562.49      581.51     32.95 o 
   4   4  -6     5915.39     6536.29     83.15 o 
   5   4  -6     1320.97     1254.86     35.93 o 
   6   4  -6     6701.54     7034.82     98.74 o 
   7   4  -6      313.64      375.87     26.08 o 
   8   4  -6     7734.59     8284.20    109.44 o 
   9   4  -6     2368.71     2612.71     64.44 o 
  10   4  -6     5880.38     6367.13    172.28 o 
  11   4  -6     1048.78     1031.36     55.77 o 
  12   4  -6     3563.58     3620.25    150.48 o 
  13   4  -6      623.73      647.89     55.92 o 
  14   4  -6     1437.91     1504.20     68.70 o 
  15   4  -6     2605.61     2718.18     90.78 o 
  16   4  -6     2532.25     2617.48     90.58 o 
  17   4  -6       56.22      111.72     29.80 o 
  18   4  -6     2853.53     2968.77     94.72 o 
  19   4  -6      222.19      338.62     44.31 o 
  20   4  -6     1070.93     1161.45     71.27 o 
  21   4  -6       31.66       23.88     28.59 o 
  22   4  -6     1199.03     1386.36     79.08 o 
  23   4  -6       54.06       29.98     34.90 o 
  24   4  -6     1197.08     1271.29     89.36 o 
  25   4  -6      180.53      275.23     61.51 o 
  26   4  -6     1066.21     1088.26    119.50 o 
   1   5  -6     1978.11     2135.14     72.55 o 
   2   5  -6     1876.40     2325.44     56.63 o 
   3   5  -6     5529.38     5944.40     86.32 o 
   4   5  -6     5317.71     5481.38     67.43 o 
   5   5  -6    10650.73    11568.46    104.84 o 
   6   5  -6     6765.75     7356.82     85.95 o 
   7   5  -6     7396.19     7978.12    134.44 o 
   8   5  -6     1509.40     1583.47     66.21 o 
   9   5  -6      793.03      781.55     48.39 o 
  10   5  -6      770.86      912.75     51.71 o 
  11   5  -6      499.84      489.95     42.90 o 
  12   5  -6     2257.39     2504.36     80.08 o 
  13   5  -6     3570.72     3769.70     99.67 o 
  14   5  -6     1796.57     1850.86     87.58 o 
  15   5  -6     3911.49     4234.12    129.17 o 
  16   5  -6      260.15      209.64     44.58 o 
  17   5  -6      272.08      386.35     55.05 o 
  18   5  -6      131.77      172.65     40.18 o 
  19   5  -6       47.18       83.34     31.08 o 
  20   5  -6       52.41       72.44     30.44 o 
  21   5  -6      303.89      284.69     46.76 o 
  22   5  -6      107.72      106.95     34.71 o 
  23   5  -6      542.34      583.91     65.48 o 
  24   5  -6      350.61      381.99     56.99 o 
  25   5  -6       49.76       77.74     40.94 o 
  26   5  -6      313.19      330.96     60.34 o 
   0   6  -6    13279.03    13862.24    322.33 o 
   1   6  -6    10231.49    10861.67    132.19 o 
   2   6  -6     6419.21     7047.59    126.18 o 
   3   6  -6     4401.46     4626.55     71.46 o 
   4   6  -6     5003.80     5361.88     67.89 o 
   5   6  -6     2043.03     2331.03     51.53 o 
   6   6  -6     3782.99     3800.43     73.85 o 
   7   6  -6     7109.18     7937.89    132.13 o 
   8   6  -6      421.31      456.13     47.48 o 
   9   6  -6     4314.59     4166.65     94.14 o 
  10   6  -6      182.68      234.86     38.09 o 
  11   6  -6     4864.60     5279.30    132.11 o 
  12   6  -6      280.27      284.14     43.32 o 
  13   6  -6     1669.34     1626.48     81.32 o 
  14   6  -6      815.70      911.53     71.26 o 
  15   6  -6     1484.73     1498.81     82.56 o 
  16   6  -6      662.35      800.27     72.18 o 
  17   6  -6     3035.13     3048.36    117.84 o 
  18   6  -6      746.54      794.33     75.44 o 
  19   6  -6     1920.57     2162.55    105.22 o 
  20   6  -6      398.70      394.97     48.00 o 
  21   6  -6      564.10      671.69     61.12 o 
  22   6  -6      102.83      133.97     41.71 o 
  23   6  -6      679.02      794.78     75.90 o 
  24   6  -6      155.52      215.46     49.15 o 
  25   6  -6     1146.04     1284.78     94.01 o 
  26   6  -6      250.99      303.40     59.42 o 
   1   7  -6     3221.69     3621.58     80.43 o 
   2   7  -6     7479.53     7681.68    102.81 o 
   3   7  -6     1364.46     1466.28     43.81 o 
   4   7  -6     7154.81     7149.94     87.08 o 
   5   7  -6     2690.90     2879.82     56.88 o 
   6   7  -6    15993.42    16763.68    247.77 o 
   7   7  -6     6154.79     6420.88    207.16 o 
   8   7  -6     1674.62     1778.29     77.80 o 
   9   7  -6     1183.92     1216.47     66.62 o 
  10   7  -6      555.03      580.58     55.10 o 
  11   7  -6      313.86      354.35     46.74 o 
  12   7  -6     3222.20     3293.89    110.57 o 
  13   7  -6     2783.91     2672.53    102.47 o 
  14   7  -6     3926.45     3909.81    197.94 o 
  15   7  -6      281.45      392.20     54.93 o 
  16   7  -6     1081.62     1170.77     81.55 o 
  17   7  -6     1342.86     1335.00     88.23 o 
  18   7  -6       89.07      139.12     42.91 o 
  19   7  -6      426.02      544.23     66.42 o 
  20   7  -6      454.60      426.08     62.60 o 
  21   7  -6      659.27      690.35     61.69 o 
  22   7  -6      717.61      730.74     71.10 o 
  23   7  -6      463.22      570.82     66.37 o 
  24   7  -6      430.27      518.04     65.05 o 
  25   7  -6       42.94       24.66     37.95 o 
  26   7  -6       74.44      137.49     70.27 o 
   0   8  -6     1746.89     1805.82     79.12 o 
   1   8  -6     3838.78     4148.87     87.05 o 
   2   8  -6     1213.80     1364.67     45.23 o 
   3   8  -6     4214.37     4381.30     82.45 o 
   4   8  -6      119.97      163.53     24.16 o 
   5   8  -6     1737.15     1954.81     56.39 o 
   6   8  -6     2030.30     2168.37     91.71 o 
   7   8  -6      291.52      344.74     44.70 o 
   8   8  -6     7166.56     7296.25    151.48 o 
   9   8  -6      370.92      374.77     46.48 o 
  10   8  -6      299.45      478.88     53.16 o 
  11   8  -6     2217.07     2177.33    102.12 o 
  12   8  -6      406.80      382.60     49.56 o 
  13   8  -6       23.40       44.90     29.59 o 
  14   8  -6     4180.20     4139.81    130.63 o 
  15   8  -6      227.24      238.77     46.67 o 
  16   8  -6     3499.65     3553.94    127.55 o 
  17   8  -6      123.78      126.47     41.38 o 
  18   8  -6     1892.61     1785.32     97.62 o 
  19   8  -6      682.22      742.61     78.14 o 
  20   8  -6      220.89      243.56     52.22 o 
  21   8  -6       58.96      107.15     43.57 o 
  22   8  -6       64.99       83.93     38.79 o 
  23   8  -6      202.49      240.60     51.92 o 
  24   8  -6      412.77      478.00     67.03 o 
  25   8  -6      249.05      310.48     58.25 o 
   1   9  -6     2969.58     3185.85     78.95 o 
   2   9  -6     3048.27     3104.19    129.54 o 
   3   9  -6     2374.08     2265.24     73.66 o 
   4   9  -6     3065.42     3115.28     71.71 o 
   5   9  -6     3540.41     3559.20    140.44 o 
   6   9  -6     5640.57     5473.31    130.25 o 
   7   9  -6      462.98      563.81     53.89 o 
   8   9  -6     1745.91     1656.04     78.50 o 
   9   9  -6     1755.27     1721.01     80.33 o 
  10   9  -6      257.20      358.61     47.40 o 
  11   9  -6     1922.52     1930.65     87.29 o 
  12   9  -6      588.84      681.64     64.12 o 
  13   9  -6     4319.05     4175.14    130.59 o 
  14   9  -6      390.71      356.84     51.19 o 
  15   9  -6     1972.23     2124.77    101.22 o 
  16   9  -6      746.14      772.43     74.08 o 
  17   9  -6      111.02       96.73     40.59 o 
  18   9  -6     1000.08     1079.92     87.71 o 
  19   9  -6      381.51      459.49     64.16 o 
  20   9  -6      538.69      505.68     66.90 o 
  21   9  -6     1781.06     1939.44    109.62 o 
  22   9  -6      569.39      662.81     80.64 o 
  23   9  -6     1208.58     1341.24     92.24 o 
  24   9  -6       83.96       76.42     41.68 o 
  25   9  -6      301.69      303.98     65.18 o 
   0  10  -6      932.49      888.47     82.96 o 
   1  10  -6      927.14     1208.12     49.87 o 
   2  10  -6      918.17     1026.83     46.48 o 
   3  10  -6     1363.21     1471.21     53.38 o 
   4  10  -6       85.18      136.10     24.16 o 
   5  10  -6     1360.86     1271.45     56.96 o 
   6  10  -6       83.76      104.28     30.81 o 
   7  10  -6     1236.01     1223.96     68.39 o 
   8  10  -6     1140.38     1251.41     70.48 o 
   9  10  -6     3476.16     3388.66    111.38 o 
  10  10  -6     1152.75     1299.79     74.88 o 
  11  10  -6     1722.81     1828.18     87.53 o 
  12  10  -6      309.92      347.40     50.47 o 
  13  10  -6      474.06      464.25     57.85 o 
  14  10  -6     1052.79     1175.59     84.61 o 
  15  10  -6     4730.98     4769.88    148.06 o 
  16  10  -6      239.15      353.43     58.42 o 
  17  10  -6     4733.87     4797.24    154.97 o 
  18  10  -6       60.68      174.26     47.49 o 
  19  10  -6      898.20      887.85     84.86 o 
  20  10  -6        2.79       28.50     38.11 o 
  21  10  -6      102.27      165.88     48.24 o 
  22  10  -6      223.51      310.99     61.57 o 
  23  10  -6      259.73      324.20     63.00 o 
  24  10  -6      189.82      289.44     58.16 o 
  25  10  -6      577.93      685.41    101.15 o 
   1  11  -6      997.77     1031.55     48.53 o 
   2  11  -6     7696.63     7861.10    128.26 o 
   3  11  -6      290.09      355.95     33.91 o 
   4  11  -6     2408.73     2547.07     69.20 o 
   5  11  -6     1531.15     1434.46     68.80 o 
   6  11  -6      664.15      653.95     58.02 o 
   7  11  -6     1410.76     1501.04     76.46 o 
   8  11  -6      734.96      846.53     66.93 o 
   9  11  -6     3116.32     3257.90    112.45 o 
  10  11  -6     2148.24     2179.55     95.06 o 
  11  11  -6     1014.98     1048.80     77.25 o 
  12  11  -6     2678.14     2500.75    104.45 o 
  13  11  -6      216.07      221.37     46.74 o 
  14  11  -6     5910.01     5847.33    162.68 o 
  15  11  -6       33.10      151.96     45.71 o 
  16  11  -6      815.68      973.23     85.20 o 
  17  11  -6      528.42      553.31     70.93 o 
  18  11  -6      543.49      647.07     75.52 o 
  19  11  -6      168.17      185.64     49.82 o 
  20  11  -6     1814.70     1895.28    108.63 o 
  21  11  -6      123.80      199.21     54.12 o 
  22  11  -6     2600.94     2790.09    135.17 o 
  23  11  -6       10.03       23.92     43.63 o 
  24  11  -6      859.73      909.43    112.49 o 
   0  12  -6    10263.33    10896.78    201.06 o 
   1  12  -6      179.10      174.93     26.58 o 
   2  12  -6     5294.54     5106.82    108.15 o 
   3  12  -6     1174.53     1132.13     52.21 o 
   4  12  -6      870.74      887.77     48.07 o 
   5  12  -6      133.92      141.57     33.71 o 
   6  12  -6     1521.22     1636.97     80.70 o 
   7  12  -6     1426.27     1572.15     79.75 o 
   8  12  -6     1890.88     1919.11     89.18 o 
   9  12  -6     2050.21     2083.70     94.48 o 
  10  12  -6      988.87     1123.49     77.07 o 
  11  12  -6      503.46      607.28     64.45 o 
  12  12  -6      474.25      498.30     59.99 o 
  13  12  -6     1255.66     1253.31     84.15 o 
  14  12  -6      114.81      178.81     48.11 o 
  15  12  -6     2145.58     2237.62    109.31 o 
  16  12  -6     2698.07     2732.23    121.63 o 
  17  12  -6      606.71      613.51     73.51 o 
  18  12  -6     1193.54     1084.29     92.31 o 
  19  12  -6      327.40      352.59     61.04 o 
  20  12  -6      893.68      992.07     92.79 o 
  21  12  -6      135.91      171.73     51.11 o 
  22  12  -6       36.03       72.29     46.95 o 
  23  12  -6      243.83      192.98     56.60 o 
  24  12  -6      326.32      464.70    157.41 o 
   1  13  -6      373.86      396.11     35.40 o 
   2  13  -6      646.13      631.47     41.54 o 
   3  13  -6     3035.82     2964.49     74.13 o 
   4  13  -6     3398.79     3169.17     91.70 o 
   5  13  -6     4977.94     5083.32    135.81 o 
   6  13  -6      632.09      699.53     63.92 o 
   7  13  -6      638.38      677.99     63.41 o 
   8  13  -6      927.84      993.36     74.92 o 
   9  13  -6      224.03      256.54     46.38 o 
  10  13  -6      315.72      330.75     51.45 o 
  11  13  -6     2226.32     2266.41    102.69 o 
  12  13  -6     1189.27     1255.48     88.14 o 
  13  13  -6     4255.82     4076.98    139.47 o 
  14  13  -6      147.92      149.03     46.60 o 
  15  13  -6     2471.94     2210.00    110.66 o 
  16  13  -6      645.32      739.25     78.67 o 
  17  13  -6       60.95       58.75     38.58 o 
  18  13  -6        1.13       25.36     40.12 o 
  19  13  -6      379.91      432.36     66.24 o 
  20  13  -6      120.89      171.94     54.33 o 
  21  13  -6      754.95      839.21     91.82 o 
  22  13  -6      343.09      382.67     67.60 o 
  23  13  -6      631.44      746.54    127.09 o 
   0  14  -6     3964.88     3610.68    110.76 o 
   1  14  -6     2989.77     3046.57     76.69 o 
   2  14  -6     1112.54     1231.12     53.03 o 
   3  14  -6     2845.29     2814.18     74.50 o 
   4  14  -6      769.75      823.00     67.16 o 
   5  14  -6      732.44      745.11     65.50 o 
   6  14  -6      147.83      171.36     39.73 o 
   7  14  -6      693.69      683.89     65.98 o 
   8  14  -6     1092.31     1034.19     77.34 o 
   9  14  -6     1358.30     1433.84     82.63 o 
  10  14  -6     1349.40     1445.50    113.63 o 
  11  14  -6     1117.67     1199.27     86.49 o 
  12  14  -6     1206.92     1238.04     89.32 o 
  13  14  -6     1355.38     1433.13     94.97 o 
  14  14  -6       76.57      103.76     43.88 o 
  15  14  -6      638.63      710.21     78.35 o 
  16  14  -6      185.01      252.26     54.85 o 
  17  14  -6      652.31      677.18     79.22 o 
  18  14  -6      788.62      852.69     88.21 o 
  19  14  -6      912.09      940.79     93.37 o 
  20  14  -6      134.15      125.01     50.13 o 
  21  14  -6       26.18       40.94     46.07 o 
  22  14  -6      125.55      186.69     67.65 o 
   1  15  -6      108.41      152.61     26.82 o 
   2  15  -6      159.09      207.72     29.42 o 
   3  15  -6      511.52      538.76     41.06 o 
   4  15  -6     3209.25     3251.81    102.07 o 
   5  15  -6      300.29      331.04     51.75 o 
   6  15  -6     4050.68     4000.23    128.41 o 
   7  15  -6       30.74       72.13     35.70 o 
   8  15  -6     2034.62     2159.97    100.53 o 
   9  15  -6      285.48      298.87     51.65 o 
  10  15  -6      505.99      468.70     62.12 o 
  11  15  -6      451.47      507.69     64.22 o 
  12  15  -6     2834.91     3092.36    125.97 o 
  13  15  -6      182.14      210.86     50.76 o 
  14  15  -6     3538.52     3459.99    135.71 o 
  15  15  -6      149.98      202.84     49.85 o 
  16  15  -6      983.61     1023.21     91.72 o 
  17  15  -6        2.63       58.54     41.07 o 
  18  15  -6      111.10       89.08     44.73 o 
  19  15  -6       15.00        0.00     39.97 o 
  20  15  -6      280.04      437.90     73.37 o 
  21  15  -6        3.22       37.45     45.20 o 
   0  16  -6     1655.49     1691.78     82.85 o 
   1  16  -6     3116.72     3070.94     76.46 o 
   2  16  -6      414.52      530.79     42.25 o 
   3  16  -6     1832.51     1945.25     72.91 o 
   4  16  -6      523.85      425.06     49.13 o 
   5  16  -6     1228.76     1263.59     80.53 o 
   6  16  -6      956.51      947.76     76.74 o 
   7  16  -6      915.86      951.48     77.97 o 
   8  16  -6     1759.39     1807.76     95.76 o 
   9  16  -6     1769.01     1699.46     95.39 o 
  10  16  -6      450.51      482.29     63.87 o 
  11  16  -6     1790.27     1686.27     96.19 o 
  12  16  -6      411.04      453.74     63.72 o 
  13  16  -6      245.29      225.14     52.38 o 
  14  16  -6       25.75       69.04     39.64 o 
  15  16  -6       59.86       77.36     41.66 o 
  16  16  -6      823.74      866.18     88.01 o 
  17  16  -6      343.12      370.99     65.02 o 
  18  16  -6      266.24      306.48     62.13 o 
  19  16  -6      384.96      384.22     68.69 o 
  20  16  -6       78.93       83.70     52.24 o 
   1  17  -6       81.84       89.37     24.22 o 
   2  17  -6       94.64       92.38     24.68 o 
   3  17  -6     1283.89     1224.83     71.72 o 
   4  17  -6       37.68       57.18     31.73 o 
   5  17  -6     2361.58     2355.07     93.95 o 
   6  17  -6     1084.55     1138.73     75.08 o 
   7  17  -6      762.64      847.74     76.35 o 
   8  17  -6     1843.68     1947.79    100.89 o 
   9  17  -6      265.82      268.49     52.52 o 
  10  17  -6      206.68      282.08     53.85 o 
  11  17  -6     1456.70     1580.94     98.04 o 
  12  17  -6       36.32       38.93     37.45 o 
  13  17  -6     1803.48     1900.96    106.19 o 
  14  17  -6      165.26      217.94     50.53 o 
  15  17  -6     1288.02     1474.46    106.86 o 
  16  17  -6       67.45       71.78     44.31 o 
  17  17  -6       14.21       37.28     41.50 o 
  18  17  -6       35.02       27.85     42.78 o 
  19  17  -6      220.56      300.78     71.31 o 
   0  18  -6      712.01      676.10     64.64 o 
   1  18  -6      294.67      348.91     35.88 o 
   2  18  -6      594.18      652.48     49.27 o 
   3  18  -6      396.47      415.38     50.88 o 
   4  18  -6      388.02      398.51     50.85 o 
   5  18  -6      449.40      515.71     56.92 o 
   6  18  -6      295.83      347.22     49.91 o 
   7  18  -6     1493.60     1452.10     94.67 o 
   8  18  -6      589.24      707.98     75.37 o 
   9  18  -6      634.56      833.44     80.67 o 
  10  18  -6     1369.67     1416.50     97.40 o 
  11  18  -6       71.51       94.43     41.22 o 
  12  18  -6      206.85      305.23     57.33 o 
  13  18  -6      235.78      250.02     54.55 o 
  14  18  -6        4.62       13.98     38.17 o 
  15  18  -6      624.81      746.74     84.94 o 
  16  18  -6      339.90      377.77     68.81 o 
  17  18  -6      582.33      707.92     85.68 o 
  18  18  -6      359.76      342.51     70.74 o 
   1  19  -6       53.71       56.21     24.28 o 
   2  19  -6     1198.19     1244.70     72.17 o 
   3  19  -6       17.22       32.47     27.83 o 
   4  19  -6     1953.53     1944.24     90.25 o 
   5  19  -6      431.98      453.66     55.17 o 
   6  19  -6      134.34       83.21     35.64 o 
   7  19  -6      373.37      505.94     58.78 o 
   8  19  -6      603.74      764.14     70.03 o 
   9  19  -6      429.66      486.28     66.81 o 
  10  19  -6     1392.54     1367.96     99.61 o 
  11  19  -6       62.20       96.68     42.20 o 
  12  19  -6     1387.70     1529.06    105.84 o 
  13  19  -6       36.69      101.68     44.57 o 
  14  19  -6     1020.37     1111.68    108.55 o 
  15  19  -6        4.57       11.36     40.82 o 
  16  19  -6      319.27      383.19     68.01 o 
  17  19  -6       13.81       64.05     46.46 o 
   0  20  -6      297.46      312.23     53.44 o 
   1  20  -6      224.74      272.42     38.70 o 
   2  20  -6      764.92      722.20     60.63 o 
   3  20  -6      103.25      110.20     33.44 o 
   4  20  -6       44.58       59.44     31.54 o 
   5  20  -6       68.28      145.98     39.85 o 
   6  20  -6     1111.41     1181.19     81.48 o 
   7  20  -6      547.73      698.43     68.58 o 
   8  20  -6      375.50      402.91     55.29 o 
   9  20  -6      904.86     1002.24     79.75 o 
  10  20  -6      214.18      260.67     54.80 o 
  11  20  -6      196.49      226.28     55.21 o 
  12  20  -6      263.05      303.68     60.67 o 
  13  20  -6       53.11       51.97     41.77 o 
  14  20  -6      170.81      138.51     51.13 o 
  15  20  -6      504.87      561.17     79.63 o 
  16  20  -6      308.04      387.29     71.52 o 
   1  21  -6      115.41      130.90     35.42 o 
   2  21  -6      336.57      439.61     50.95 o 
   3  21  -6     1332.48     1280.80     75.29 o 
   4  21  -6      135.22      208.83     40.58 o 
   5  21  -6      804.66      927.13     69.10 o 
   6  21  -6       96.89      132.81     40.00 o 
   7  21  -6       15.39       51.53     33.56 o 
   8  21  -6      443.24      543.27     63.47 o 
   9  21  -6      227.42      259.00     49.34 o 
  10  21  -6      177.62      185.84     52.53 o 
  11  21  -6      589.03      714.77     84.46 o 
  12  21  -6       90.70       91.39     46.90 o 
  13  21  -6      748.40      786.13     88.78 o 
  14  21  -6      106.73      165.95     54.18 o 
  15  21  -6      537.51      583.09     93.46 o 
   0  22  -6      765.82      706.35     87.98 o 
   1  22  -6      877.75      982.84     70.82 o 
   2  22  -6      282.94      302.50     46.42 o 
   3  22  -6      714.20      787.59     66.24 o 
   4  22  -6        9.35       37.56     31.15 o 
   5  22  -6        5.03        3.68     28.55 o 
   6  22  -6      168.13      130.03     43.30 o 
   7  22  -6      380.06      452.26     67.17 o 
   8  22  -6      698.15      738.86     82.46 o 
   9  22  -6      134.69      161.67     50.70 o 
  10  22  -6      498.51      607.56     78.38 o 
  11  22  -6       82.77       19.63     47.66 o 
  12  22  -6       25.53       74.06     47.24 o 
  13  22  -6      230.91      260.04     61.14 o 
  14  22  -6       55.92       59.90    115.55 o 
   1  23  -6       60.91      105.07     36.67 o 
   2  23  -6      287.01      392.95     51.57 o 
   3  23  -6       99.16      141.70     42.46 o 
   4  23  -6     1538.21     1617.63     92.89 o 
   5  23  -6        8.28       91.35     41.41 o 
   6  23  -6      840.58      918.82     81.08 o 
   7  23  -6      418.12      496.43     65.04 o 
   8  23  -6      418.13      445.64     73.86 o 
   9  23  -6      178.81      157.11     54.67 o 
  10  23  -6       94.31      117.61     48.81 o 
  11  23  -6      119.54      189.06     56.53 o 
  12  23  -6      508.32      652.08    100.85 o 
  13  23  -6       13.81      106.53    119.81 o 
   0  24  -6      339.75      499.04    145.38 o 
   1  24  -6     1345.82     1488.33    107.83 o 
   2  24  -6      394.46      453.61     62.91 o 
   3  24  -6      284.82      275.38     54.07 o 
   4  24  -6      192.02      220.23     50.19 o 
   5  24  -6        2.79        9.67     37.86 o 
   6  24  -6      189.86      234.76     51.99 o 
   7  24  -6      320.37      356.67     60.60 o 
   8  24  -6      207.80      131.31     48.31 o 
   9  24  -6      530.32      512.09     67.86 o 
  10  24  -6        1.86        0.87     43.76 o 
  11  24  -6      200.78      190.49    140.11 o 
   1  25  -6       66.59      133.82     78.85 o 
   2  25  -6      204.85      236.74     70.38 o 
   3  25  -6      421.85      564.61     75.32 o 
   4  25  -6      216.44      287.60     62.39 o 
   5  25  -6      838.11      827.50     90.75 o 
   6  25  -6      383.72      413.66     64.38 o 
   7  25  -6      360.38      427.23     65.18 o 
   8  25  -6      463.05      513.39     71.33 o 
   9  25  -6       15.12       65.17    115.05 o 
   0  26  -6      983.49     1032.42    206.53 o 
   1  26  -6       49.57      105.39     77.56 o 
   2  26  -6      319.14      289.12     75.29 o 
   3  26  -6      126.75      144.58     54.01 o 
   4  26  -6       30.32       33.82     42.94 o 
   5  26  -6       17.61       22.48     42.95 o 
   2   0  -5    39164.50    44198.08    518.84 o 
   4   0  -5     8416.84     8104.46    359.30 o 
   6   0  -5     5875.79     6325.38    142.64 o 
   8   0  -5     9482.95    10500.13    569.22 o 
  10   0  -5     1791.91     1988.24     79.92 o 
  12   0  -5     2795.29     2765.11     86.68 o 
  14   0  -5     5407.61     6215.07    135.01 o 
  16   0  -5     5069.20     4937.96    128.52 o 
  18   0  -5     1540.84     1549.53     81.67 o 
  20   0  -5     3796.68     3742.83    125.07 o 
  22   0  -5     4606.29     4711.35    172.18 o 
  24   0  -5     3345.50     3443.45    192.44 o 
  26   0  -5      102.02      128.49     70.68 o 
  28   0  -5     1050.84     1206.37    204.28 o 
   2   1  -5      486.49      578.97     49.89 o 
   3   1  -5     1029.60     1307.28     68.33 o 
   4   1  -5     3883.06     4235.59     79.63 o 
   5   1  -5    11476.99    11979.06    136.59 o 
   6   1  -5     8667.76     9282.48    122.46 o 
   7   1  -5     5399.39     5666.27     90.28 o 
   8   1  -5    10609.55    11435.05    130.53 o 
   9   1  -5     8523.27     8868.41    174.70 o 
  10   1  -5      648.07      675.94     37.86 o 
  11   1  -5     2175.42     2277.55     57.96 o 
  12   1  -5       66.49       94.46     20.50 o 
  13   1  -5     1003.61      978.98     43.51 o 
  14   1  -5      568.79      635.92     37.91 o 
  15   1  -5     4522.36     4719.22     86.28 o 
  16   1  -5     2484.77     2484.50     67.05 o 
  17   1  -5     8634.15     8823.46    198.32 o 
  18   1  -5     4311.30     4474.71     91.48 o 
  19   1  -5     3107.28     3258.56     81.00 o 
  20   1  -5     1138.43     1127.17     60.17 o 
  21   1  -5      506.39      561.59     48.48 o 
  22   1  -5      116.14      191.67     35.63 o 
  23   1  -5      110.57       84.63     32.50 o 
  24   1  -5       97.51      116.15     44.09 o 
  25   1  -5      718.98      769.35     80.90 o 
  26   1  -5      649.22      837.31     85.22 o 
  27   1  -5     1041.14     1129.40    108.06 o 
   1   2  -5     1916.29     2407.02     82.93 o 
   2   2  -5     8320.77     9814.73    116.97 o 
   3   2  -5    25976.06    29774.35    201.15 o 
   4   2  -5     1728.54     1924.64     43.49 o 
   5   2  -5    20791.34    23809.77    284.14 o 
   6   2  -5     1889.32     1956.10     42.67 o 
   7   2  -5     1731.81     1969.72     51.27 o 
   8   2  -5     2677.56     2571.57     66.50 o 
   9   2  -5     2462.58     2583.88     61.69 o 
  10   2  -5     4741.16     4866.57     85.20 o 
  11   2  -5     1107.46     1162.80     46.38 o 
  12   2  -5     4711.77     4835.81     90.35 o 
  13   2  -5     1035.29     1357.99     52.84 o 
  14   2  -5      147.20      142.41     23.96 o 
  15   2  -5      755.22      949.59     44.12 o 
  16   2  -5     4111.48     4341.09     85.58 o 
  17   2  -5     1217.66     1253.67     52.10 o 
  18   2  -5     1817.29     1825.50     61.70 o 
  19   2  -5     2332.72     2399.72     77.33 o 
  20   2  -5      427.12      512.70     46.06 o 
  21   2  -5     2006.39     2241.65     78.06 o 
  22   2  -5     1143.90     1228.03     65.55 o 
  23   2  -5     2705.31     2836.87     97.96 o 
  24   2  -5      419.29      503.84     54.22 o 
  25   2  -5      377.96      416.82     63.80 o 
  26   2  -5      513.96      702.47     95.64 o 
  27   2  -5      557.72      755.43    102.01 o 
   0   3  -5    16606.09    16818.76    301.53 o 
   1   3  -5     2668.88     3099.13    144.00 o 
   2   3  -5     3129.01     3151.46     68.17 o 
   3   3  -5     6073.01     7043.95     90.97 o 
   4   3  -5     1197.89     1192.01     33.58 o 
   5   3  -5     2416.75     2790.01     47.96 o 
   6   3  -5    11027.94    12099.54    155.27 o 
   7   3  -5     4034.82     4225.02     71.78 o 
   8   3  -5    12432.49    12904.02    182.83 o 
   9   3  -5     5928.78     6362.26     93.31 o 
  10   3  -5     3352.82     3836.95     75.89 o 
  11   3  -5     1734.81     1953.45     57.82 o 
  12   3  -5      105.69      189.41     26.67 o 
  13   3  -5       18.53       55.34     19.65 o 
  14   3  -5        6.33       41.67     20.16 o 
  15   3  -5     1737.43     1855.17     64.23 o 
  16   3  -5     2760.20     2790.21     74.57 o 
  17   3  -5     1063.62     1262.05     56.78 o 
  18   3  -5     2331.29     2354.26     74.68 o 
  19   3  -5     3977.02     4115.15     98.60 o 
  20   3  -5     1032.12     1063.00     60.13 o 
  21   3  -5      254.56      287.04     38.78 o 
  22   3  -5      233.67      282.82     39.68 o 
  23   3  -5      774.04      832.70     64.07 o 
  24   3  -5      711.51      733.08     69.37 o 
  25   3  -5      421.49      477.78     68.55 o 
  26   3  -5     1010.75     1162.48     97.86 o 
  27   3  -5      140.73      243.78     83.79 o 
   1   4  -5     2117.17     2621.08     59.65 o 
   2   4  -5     8556.59     8892.18    131.93 o 
   3   4  -5     6270.26     6198.10     73.03 o 
   4   4  -5    18745.88    20041.59    165.73 o 
   5   4  -5     2220.81     2189.25     39.37 o 
   6   4  -5    15471.60    16866.14    158.86 o 
   7   4  -5     5230.20     5436.27     80.79 o 
   8   4  -5     5307.05     5707.84     71.02 o 
   9   4  -5      807.64      840.81     38.40 o 
  10   4  -5     5584.97     5630.61     95.78 o 
  11   4  -5     3455.57     3242.42     78.83 o 
  12   4  -5     4437.60     4893.22     95.85 o 
  13   4  -5      659.07      686.50     42.10 o 
  14   4  -5     1607.20     1940.41     72.25 o 
  15   4  -5      314.88      325.15     39.79 o 
  16   4  -5     1179.68     1224.34     65.02 o 
  17   4  -5     1451.45     1414.73     63.79 o 
  18   4  -5      665.59      711.55     49.80 o 
  19   4  -5      577.63      624.81     48.68 o 
  20   4  -5      943.61     1002.84     58.53 o 
  21   4  -5       53.10       88.10     30.88 o 
  22   4  -5      523.92      585.09     62.23 o 
  23   4  -5      471.76      580.13     62.58 o 
  24   4  -5      427.76      533.91     61.11 o 
  25   4  -5      189.74      171.01     52.10 o 
  26   4  -5      924.10     1061.05     93.98 o 
  27   4  -5       60.75       54.81     49.43 o 
   0   5  -5    16582.99    18288.80    445.90 o 
   1   5  -5    26100.70    26482.17    235.94 o 
   2   5  -5     2418.44     2528.40     52.20 o 
   3   5  -5    15677.79    17507.86    171.28 o 
   4   5  -5     1585.79     1697.53     35.52 o 
   5   5  -5     2363.78     2526.02     41.68 o 
   6   5  -5     2770.17     2649.10     46.89 o 
   7   5  -5     6006.29     6167.47     82.36 o 
   8   5  -5     3396.73     3652.57     56.48 o 
   9   5  -5     2673.81     2789.63     61.81 o 
  10   5  -5     1611.14     1561.34     49.85 o 
  11   5  -5     3584.31     3847.51    123.25 o 
  12   5  -5     1373.59     1259.97     57.77 o 
  13   5  -5      417.24      526.65     44.61 o 
  14   5  -5      745.83      788.36     53.38 o 
  15   5  -5      162.80      218.92     35.62 o 
  16   5  -5     2264.14     2281.32     82.96 o 
  17   5  -5      354.61      353.45     43.98 o 
  18   5  -5     2267.28     2229.80    128.32 o 
  19   5  -5     1575.06     1631.14     84.56 o 
  20   5  -5      352.11      422.58     47.54 o 
  21   5  -5      955.74      935.77     68.03 o 
  22   5  -5      507.31      567.08     62.64 o 
  23   5  -5      694.39      774.82     69.66 o 
  24   5  -5      129.16      164.76     42.65 o 
  25   5  -5     1516.78     1727.84     94.54 o 
  26   5  -5      160.37      125.96     49.39 o 
  27   5  -5      416.63      442.59     83.09 o 
   1   6  -5     1379.76     1447.55     49.23 o 
   2   6  -5    12187.13    12091.11    109.69 o 
   3   6  -5    21224.75    24005.65    170.12 o 
   4   6  -5     4050.15     4662.51     54.02 o 
   5   6  -5    14136.98    14764.96    152.37 o 
   6   6  -5     1324.87     1583.68     33.31 o 
   7   6  -5    11870.02    12501.33    141.65 o 
   8   6  -5     3506.67     3451.23     79.66 o 
   9   6  -5     1430.49     1474.64     56.53 o 
  10   6  -5      164.10      205.91     29.03 o 
  11   6  -5     6674.52     6460.06    155.37 o 
  12   6  -5     3498.18     3604.13     92.98 o 
  13   6  -5     4729.34     5028.22    119.83 o 
  14   6  -5      311.62      405.80     42.38 o 
  15   6  -5     1992.81     2176.21     93.05 o 
  16   6  -5      315.98      329.99     48.53 o 
  17   6  -5      255.60      263.97     46.92 o 
  18   6  -5      783.16      840.43     74.11 o 
  19   6  -5     1760.17     1743.10     92.27 o 
  20   6  -5       32.38       33.78     25.96 o 
  21   6  -5     1128.85     1335.42     83.50 o 
  22   6  -5      166.57      187.51     43.97 o 
  23   6  -5      686.83      773.42     71.73 o 
  24   6  -5      237.07      338.60     55.77 o 
  25   6  -5      281.85      345.47     56.54 o 
  26   6  -5       93.34      135.31     55.64 o 
  27   6  -5      525.81      686.38     95.93 o 
   0   7  -5    21356.67    23558.42    346.09 o 
   1   7  -5     3981.15     3714.94    115.24 o 
   2   7  -5     9137.70     9904.15    101.99 o 
   3   7  -5     2145.74     2211.19     47.15 o 
   4   7  -5     2647.18     2842.04     51.61 o 
   5   7  -5     3702.03     4148.25     61.12 o 
   6   7  -5     6431.27     7015.58     77.62 o 
   7   7  -5      100.76      145.16     19.86 o 
   8   7  -5     9399.68     9442.30    161.13 o 
   9   7  -5     5669.16     5573.73    176.01 o 
  10   7  -5     2928.33     2971.09    105.56 o 
  11   7  -5     2110.86     2054.11     91.20 o 
  12   7  -5     1975.49     1932.80     83.58 o 
  13   7  -5      551.18      530.10     55.78 o 
  14   7  -5       43.42       74.29     30.76 o 
  15   7  -5     4057.50     3761.02    121.54 o 
  16   7  -5     1121.53     1206.50     78.86 o 
  17   7  -5     3896.68     3997.20    129.85 o 
  18   7  -5      664.85      759.04     72.04 o 
  19   7  -5      482.91      585.68     67.13 o 
  20   7  -5     1514.32     1384.56     90.50 o 
  21   7  -5      263.24      234.09     44.82 o 
  22   7  -5      279.45      345.36     52.84 o 
  23   7  -5       95.54      146.45     40.78 o 
  24   7  -5     1058.20     1126.23     86.04 o 
  25   7  -5      171.67      220.53     50.03 o 
  26   7  -5     1167.99     1188.67    119.15 o 
  27   7  -5      103.11       58.63     63.65 o 
   1   8  -5     4097.32     3871.82     78.95 o 
   2   8  -5    13003.55    13917.94    151.46 o 
   3   8  -5     5123.87     5217.40     94.35 o 
   4   8  -5     5553.27     5963.95     71.80 o 
   5   8  -5     2337.46     2271.32     46.56 o 
   6   8  -5     7939.14     8226.44     99.82 o 
   7   8  -5      694.86      775.43     42.77 o 
   8   8  -5      206.40      227.48     37.57 o 
   9   8  -5      151.38      207.45     36.09 o 
  10   8  -5     2555.29     2325.91     88.41 o 
  11   8  -5     2436.13     2443.14     92.46 o 
  12   8  -5     5394.19     5426.96    158.35 o 
  13   8  -5     2632.23     2672.77    100.73 o 
  14   8  -5     8369.78     8584.68    178.58 o 
  15   8  -5      789.50      841.58     71.30 o 
  16   8  -5      969.30      867.37     73.11 o 
  17   8  -5      691.62      793.39     72.76 o 
  18   8  -5      716.51      726.97     71.08 o 
  19   8  -5      173.91      129.14     39.48 o 
  20   8  -5     1585.17     1773.81     98.61 o 
  21   8  -5      426.94      415.47     62.12 o 
  22   8  -5     1555.23     1680.81     90.38 o 
  23   8  -5      107.57      160.47     43.57 o 
  24   8  -5      507.47      575.91     68.18 o 
  25   8  -5      304.25      347.80     59.25 o 
  26   8  -5       14.64       44.33     44.06 o 
   0   9  -5     4179.54     4447.28    113.89 o 
   1   9  -5     1434.45     1383.11     51.91 o 
   2   9  -5      546.54      666.89     36.87 o 
   3   9  -5     3046.20     3240.90     69.36 o 
   4   9  -5     6625.22     6603.91     96.24 o 
   5   9  -5     2210.60     2331.41     59.14 o 
   6   9  -5     1992.14     2080.33     55.54 o 
   7   9  -5     2816.63     2985.07     95.32 o 
   8   9  -5     1575.34     1816.81     77.05 o 
   9   9  -5     1695.86     1659.56     75.46 o 
  10   9  -5     5470.54     5575.17    134.93 o 
  11   9  -5     2497.35     2486.53     95.26 o 
  12   9  -5      830.78      812.08     65.90 o 
  13   9  -5      340.62      469.63     54.97 o 
  14   9  -5     1663.68     1595.29     85.59 o 
  15   9  -5     6200.45     6067.53    203.86 o 
  16   9  -5     3364.99     3216.56    120.67 o 
  17   9  -5     1872.11     2081.30    100.97 o 
  18   9  -5     2235.45     2297.53    107.15 o 
  19   9  -5     1011.15      968.98     83.40 o 
  20   9  -5      632.29      651.67     73.22 o 
  21   9  -5       16.07       25.64     35.36 o 
  22   9  -5       58.07      110.55     43.14 o 
  23   9  -5      440.86      498.79     62.44 o 
  24   9  -5      259.90      363.41     57.84 o 
  25   9  -5      866.83     1047.91     99.79 o 
  26   9  -5       39.13       54.01     53.74 o 
   1  10  -5     3389.28     3228.51     71.54 o 
   2  10  -5     1370.92     1547.28     52.01 o 
   3  10  -5     3548.53     3557.38     74.60 o 
   4  10  -5     1774.91     1777.35     54.97 o 
   5  10  -5     3107.44     3211.50     71.70 o 
   6  10  -5      258.14      258.64     26.26 o 
   7  10  -5     1273.58     1230.98     66.03 o 
   8  10  -5      245.62      219.41     37.73 o 
   9  10  -5      848.09      880.45     64.31 o 
  10  10  -5     2314.48     2440.88     93.75 o 
  11  10  -5     1113.85     1156.20     73.06 o 
  12  10  -5     2528.98     2715.88    103.92 o 
  13  10  -5     9739.60     9877.08    194.33 o 
  14  10  -5     1397.76     1398.80     82.32 o 
  15  10  -5     2870.05     2836.30    112.55 o 
  16  10  -5      324.89      341.01     55.31 o 
  17  10  -5      965.34     1002.76     81.85 o 
  18  10  -5      204.27      243.04     50.32 o 
  19  10  -5      644.48      678.26     74.34 o 
  20  10  -5      380.09      411.10     60.98 o 
  21  10  -5     2378.99     2535.58    120.80 o 
  22  10  -5      853.46      865.30     86.46 o 
  23  10  -5     1180.93     1246.22    102.11 o 
  24  10  -5      240.42      285.10     53.29 o 
  25  10  -5      412.58      401.74     68.85 o 
  26  10  -5      274.82      293.30     95.90 o 
   0  11  -5     5372.65     6001.57    139.41 o 
   1  11  -5      362.91      452.31     36.47 o 
   2  11  -5     1669.69     1622.77     59.47 o 
   3  11  -5      577.93      620.86     38.85 o 
   4  11  -5     1201.16     1151.64     47.10 o 
   5  11  -5      749.06      863.88     51.97 o 
   6  11  -5     2270.17     2291.89     62.11 o 
   7  11  -5     2985.33     3041.41    100.74 o 
   8  11  -5     7796.12     7742.15    158.93 o 
   9  11  -5     1173.30     1371.65     75.32 o 
  10  11  -5     5304.88     5510.17    140.98 o 
  11  11  -5     2136.19     2218.73     95.02 o 
  12  11  -5     1747.78     1857.97     90.32 o 
  13  11  -5      516.90      465.51     59.41 o 
  14  11  -5     1718.76     1694.97     90.23 o 
  15  11  -5      579.93      621.47     68.42 o 
  16  11  -5     4067.72     3982.80    137.45 o 
  17  11  -5      600.06      697.67     73.32 o 
  18  11  -5     2391.35     2545.45    116.16 o 
  19  11  -5      447.81      487.56     69.43 o 
  20  11  -5      454.36      421.09     62.23 o 
  21  11  -5      110.80      145.51     47.55 o 
  22  11  -5      296.72      321.61     62.43 o 
  23  11  -5       41.27       56.20     41.68 o 
  24  11  -5     1085.38     1256.98    106.92 o 
  25  11  -5       84.62       82.50     57.55 o 
   1  12  -5       91.74      123.49     21.46 o 
   2  12  -5     1072.70     1156.69     45.04 o 
   3  12  -5     2027.90     2249.94     65.35 o 
   4  12  -5     3305.14     3461.31    127.10 o 
   5  12  -5     1965.05     2148.98     63.22 o 
   6  12  -5     4616.89     4751.80    103.85 o 
   7  12  -5       38.93       82.02     29.59 o 
   8  12  -5      435.65      498.79     53.26 o 
   9  12  -5     3157.70     3030.75    106.79 o 
  10  12  -5      117.39      156.04     37.99 o 
  11  12  -5     3136.27     2925.06    109.80 o 
  12  12  -5     4133.13     3942.16    127.59 o 
  13  12  -5     2771.30     2952.15    114.29 o 
  14  12  -5     2119.09     2213.51    102.45 o 
  15  12  -5     1013.07      912.63     79.68 o 
  16  12  -5      378.26      354.48     58.25 o 
  17  12  -5      483.88      524.03     67.90 o 
  18  12  -5      214.95      237.39     52.53 o 
  19  12  -5      288.54      379.49     60.92 o 
  20  12  -5      331.13      375.21     61.88 o 
  21  12  -5     1397.02     1407.13    105.07 o 
  22  12  -5      357.17      347.38     63.12 o 
  23  12  -5      989.72     1016.81     98.51 o 
  24  12  -5      481.42      508.42     75.60 o 
  25  12  -5      312.16      296.77    137.61 o 
   0  13  -5      304.09      313.51     40.49 o 
   1  13  -5     4589.49     4587.55     86.30 o 
   2  13  -5     1052.30     1125.21     47.50 o 
   3  13  -5     3677.60     3621.12     86.50 o 
   4  13  -5      918.73      999.94     57.69 o 
   5  13  -5      785.89      863.16     47.18 o 
   6  13  -5     1167.38     1139.58     67.49 o 
   7  13  -5     1366.62     1351.08     74.32 o 
   8  13  -5     2488.29     2583.83    106.79 o 
   9  13  -5     3332.70     3384.06    114.49 o 
  10  13  -5     1252.21     1241.76     77.10 o 
  11  13  -5     4074.78     4060.65    129.63 o 
  12  13  -5      327.96      386.68     54.22 o 
  13  13  -5      109.77      109.09     37.83 o 
  14  13  -5      131.02      126.16     40.68 o 
  15  13  -5      566.71      605.49     69.70 o 
  16  13  -5      225.19      214.65     50.08 o 
  17  13  -5     1310.38     1364.00     95.60 o 
  18  13  -5      799.27      757.45     80.08 o 
  19  13  -5      389.15      360.89     60.69 o 
  20  13  -5      339.84      352.26     61.22 o 
  21  13  -5       19.43       73.34     46.43 o 
  22  13  -5      289.10      297.28     59.83 o 
  23  13  -5      464.81      519.48     77.18 o 
  24  13  -5       19.24       40.66     70.41 o 
   1  14  -5      245.16      286.62     31.14 o 
   2  14  -5      358.44      385.11     33.78 o 
   3  14  -5     3202.43     3254.72     76.02 o 
   4  14  -5      817.06      900.63     49.55 o 
   5  14  -5     3756.92     3768.58     87.53 o 
   6  14  -5      693.05      723.44     62.73 o 
   7  14  -5     4041.23     4182.34    150.57 o 
   8  14  -5      396.60      513.53     57.15 o 
   9  14  -5      248.53      274.90     46.30 o 
  10  14  -5      511.45      608.78     64.55 o 
  11  14  -5     1834.92     1659.21     89.19 o 
  12  14  -5     1991.01     1996.42     97.72 o 
  13  14  -5     2536.90     2480.07    129.44 o 
  14  14  -5      979.18     1029.60     84.09 o 
  15  14  -5     2222.56     2036.34    105.09 o 
  16  14  -5      360.23      434.01     62.74 o 
  17  14  -5      491.78      510.44     69.02 o 
  18  14  -5       93.07      125.85     44.10 o 
  19  14  -5      273.02      310.62     62.24 o 
  20  14  -5      253.16      370.70     64.13 o 
  21  14  -5      168.07      221.39     56.61 o 
  22  14  -5      242.79      306.49     65.10 o 
  23  14  -5      243.04      208.39     61.09 o 
   0  15  -5     8976.80     9006.19    168.29 o 
   1  15  -5      492.18      495.15     37.12 o 
   2  15  -5     6090.78     6280.49    106.75 o 
   3  15  -5      504.97      531.18     40.05 o 
   4  15  -5     3162.03     3087.12     76.79 o 
   5  15  -5      121.72      185.37     34.54 o 
   6  15  -5      197.28      284.54     46.27 o 
   7  15  -5       31.97       58.87     32.82 o 
   8  15  -5     1661.94     1616.81     85.48 o 
   9  15  -5       85.26       96.71     37.12 o 
  10  15  -5     5548.19     5377.72    152.54 o 
  11  15  -5        8.39       32.75     32.59 o 
  12  15  -5      585.18      603.06     68.34 o 
  13  15  -5       75.57       57.74     36.51 o 
  14  15  -5      153.86      132.28     44.71 o 
  15  15  -5      158.49      152.81     45.79 o 
  16  15  -5      823.94     1012.89     88.22 o 
  17  15  -5        9.54        0.00     32.92 o 
  18  15  -5     1017.58     1096.61    115.66 o 
  19  15  -5      565.98      508.42     72.15 o 
  20  15  -5       69.58      119.06     48.56 o 
  21  15  -5       60.09      111.48     47.86 o 
  22  15  -5      361.89      403.85     69.68 o 
  23  15  -5       42.89        0.00     94.75 o 
   1  16  -5     1650.77     1729.33     57.79 o 
   2  16  -5     1764.50     1904.00     64.10 o 
   3  16  -5     1102.46     1093.13     53.06 o 
   4  16  -5     2439.60     2459.15     71.57 o 
   5  16  -5     2012.37     2098.16     83.56 o 
   6  16  -5     1444.87     1600.60     95.16 o 
   7  16  -5     1251.45     1273.95     80.33 o 
   8  16  -5      650.24      734.32     68.72 o 
   9  16  -5      601.25      568.83     64.77 o 
  10  16  -5      467.17      505.85     63.41 o 
  11  16  -5     1577.18     1570.18     91.27 o 
  12  16  -5     1149.33     1200.75     89.62 o 
  13  16  -5     1691.17     1708.70     99.40 o 
  14  16  -5     2022.04     1976.19    106.63 o 
  15  16  -5      734.04      728.17     78.01 o 
  16  16  -5      304.47      303.97     57.74 o 
  17  16  -5      262.56      249.10     56.02 o 
  18  16  -5      344.21      377.10     64.83 o 
  19  16  -5      336.03      243.04     57.03 o 
  20  16  -5      182.44      150.69     52.48 o 
  21  16  -5      142.34      165.94     55.52 o 
  22  16  -5      680.14      580.25    169.69 o 
   0  17  -5      455.71      410.54     51.85 o 
   1  17  -5     3506.54     3631.33     82.35 o 
   2  17  -5       77.63       88.73     23.88 o 
   3  17  -5     2469.50     2546.22     99.61 o 
   4  17  -5      531.37      541.06     47.42 o 
   5  17  -5      245.54      240.89     40.40 o 
   6  17  -5      288.66      338.12     51.38 o 
   7  17  -5      398.18      504.94     60.83 o 
   8  17  -5        8.88       30.08     31.02 o 
   9  17  -5     3316.06     3013.00    138.31 o 
  10  17  -5     1206.78     1108.06     86.04 o 
  11  17  -5     1288.16     1224.96     91.20 o 
  12  17  -5      306.05      399.63     62.39 o 
  13  17  -5       64.81       87.20     42.35 o 
  14  17  -5      249.42      308.57     57.81 o 
  15  17  -5      557.14      620.01     75.15 o 
  16  17  -5       95.70      124.24     49.72 o 
  17  17  -5     1131.12     1115.72     98.43 o 
  18  17  -5      129.88      135.34     47.87 o 
  19  17  -5      318.84      314.52     64.55 o 
  20  17  -5      131.22       71.88     49.13 o 
  21  17  -5       13.42       22.31    100.51 o 
   1  18  -5      737.39      849.33     48.22 o 
   2  18  -5      367.53      367.01     35.66 o 
   3  18  -5     1348.45     1350.25     54.77 o 
   4  18  -5      262.81      237.25     37.11 o 
   5  18  -5      262.83      316.74     45.19 o 
   6  18  -5      963.24     1028.17     70.09 o 
   7  18  -5      408.15      428.69     58.01 o 
   8  18  -5      868.40      930.44     79.81 o 
   9  18  -5     1124.96     1141.78     87.16 o 
  10  18  -5      280.96      278.50     53.83 o 
  11  18  -5     1338.90     1307.63     92.80 o 
  12  18  -5     1721.75     1935.58    105.93 o 
  13  18  -5     1229.56     1208.60     95.07 o 
  14  18  -5     1262.79     1295.66    100.01 o 
  15  18  -5      618.42      669.36     80.71 o 
  16  18  -5      477.77      556.16     76.58 o 
  17  18  -5      194.90      212.43     56.18 o 
  18  18  -5      159.76      213.23     59.03 o 
  19  18  -5      105.90      105.08     51.36 o 
  20  18  -5      455.31      536.51    116.43 o 
   0  19  -5     2340.50     2259.18    102.70 o 
   1  19  -5      374.59      452.25     39.73 o 
   2  19  -5      963.75      992.29     52.68 o 
   3  19  -5       34.04       25.74     23.09 o 
   4  19  -5      352.74      442.09     47.24 o 
   5  19  -5      191.55      186.28     40.70 o 
   6  19  -5      657.01      720.90     63.88 o 
   7  19  -5      223.09      291.31     45.87 o 
   8  19  -5      929.42      924.20     81.38 o 
   9  19  -5      526.00      517.73     79.12 o 
  10  19  -5     1468.98     1627.43    100.91 o 
  11  19  -5      132.18      134.64     49.03 o 
  12  19  -5       61.07       39.90     40.52 o 
  13  19  -5       95.46       76.96     41.61 o 
  14  19  -5      275.17      358.48     62.38 o 
  15  19  -5       79.57      133.61     46.15 o 
  16  19  -5      749.17      723.05     85.60 o 
  17  19  -5      207.50      250.45     61.09 o 
  18  19  -5      536.64      581.65     83.72 o 
  19  19  -5       11.82      169.69    128.58 o 
   1  20  -5      534.73      613.46     46.36 o 
   2  20  -5     1014.06     1046.46     55.66 o 
   3  20  -5      660.80      761.82     53.79 o 
   4  20  -5      449.64      510.10     51.72 o 
   5  20  -5      669.23      709.06     64.38 o 
   6  20  -5      121.66      105.87     35.83 o 
   7  20  -5       61.65       55.26     33.44 o 
   8  20  -5      335.94      346.60     50.87 o 
   9  20  -5      445.04      606.35     72.44 o 
  10  20  -5      744.18      852.61     83.99 o 
  11  20  -5     1325.71     1384.36    102.07 o 
  12  20  -5      598.78      710.06     80.36 o 
  13  20  -5      921.69      994.35    105.82 o 
  14  20  -5      696.28      811.62     88.18 o 
  15  20  -5      369.56      488.28     72.93 o 
  16  20  -5       67.30       78.37     45.91 o 
  17  20  -5        5.34       42.26     50.72 o 
  18  20  -5       43.73      192.50    128.58 o 
   0  21  -5      453.44      463.41     61.50 o 
   1  21  -5     1578.32     1618.39     64.38 o 
   2  21  -5      208.24      226.92     36.85 o 
   3  21  -5      224.15      285.42     43.44 o 
   4  21  -5      522.56      579.13     55.24 o 
   5  21  -5      181.87      213.75     39.52 o 
   6  21  -5       61.83       80.88     33.90 o 
   7  21  -5      670.91      705.12     75.66 o 
   8  21  -5      180.83      249.29     53.85 o 
   9  21  -5     1165.72     1253.17     95.87 o 
  10  21  -5      179.89      273.15     56.50 o 
  11  21  -5      403.48      422.03     66.38 o 
  12  21  -5      213.88      225.25     56.62 o 
  13  21  -5       78.09       48.33     41.57 o 
  14  21  -5       43.61       68.93     45.96 o 
  15  21  -5      184.58      256.47     61.61 o 
  16  21  -5      410.00      435.44     74.25 o 
  17  21  -5      370.05      294.51    140.61 o 
   1  22  -5      218.85      282.93     37.15 o 
   2  22  -5      189.09      218.76     36.50 o 
   3  22  -5      413.65      500.99     57.23 o 
   4  22  -5      327.96      417.29     53.91 o 
   5  22  -5      300.92      372.99     53.33 o 
   6  22  -5      213.92      188.35     42.89 o 
   7  22  -5       20.44       19.85     33.25 o 
   8  22  -5       30.93       16.52     37.35 o 
   9  22  -5      202.52      223.73     54.70 o 
  10  22  -5      252.93      290.19     60.03 o 
  11  22  -5      143.56      120.23     46.99 o 
  12  22  -5      453.83      422.73     69.10 o 
  13  22  -5      223.78      230.38     57.17 o 
  14  22  -5      465.37      494.00     77.49 o 
  15  22  -5      114.20      114.45     62.53 o 
  16  22  -5      112.14       47.62    108.53 o 
   0  23  -5     2889.44     3050.17    145.43 o 
   1  23  -5       62.53      133.22     36.71 o 
   2  23  -5     1568.67     1712.29     88.72 o 
   3  23  -5      364.29      418.18     56.51 o 
   4  23  -5       83.99      111.85     39.80 o 
   5  23  -5       83.46       60.86     35.69 o 
   6  23  -5      460.71      496.51     61.46 o 
   7  23  -5       60.44       43.76     37.25 o 
   8  23  -5      762.63      815.73     76.40 o 
   9  23  -5      219.05      236.09     55.18 o 
  10  23  -5      436.15      459.89     69.44 o 
  11  23  -5       46.74       49.22     44.03 o 
  12  23  -5      120.05      166.70     53.06 o 
  13  23  -5       34.23       34.96     47.68 o 
  14  23  -5       10.79       64.67    108.28 o 
  15  23  -5      256.49      348.65    139.61 o 
   1  24  -5       73.67       83.40     38.08 o 
   2  24  -5      180.97      200.69     51.20 o 
   3  24  -5     1177.56     1189.65     95.74 o 
   4  24  -5      246.26      312.77     59.65 o 
   5  24  -5     1011.75     1199.60     87.22 o 
   6  24  -5       96.68      143.14     42.91 o 
   7  24  -5      396.57      465.49     61.56 o 
   8  24  -5       46.41       69.78     44.85 o 
   9  24  -5       50.97       90.42     45.12 o 
  10  24  -5       42.28       87.51     44.83 o 
  11  24  -5      199.94      248.45     60.42 o 
  12  24  -5      159.67      246.75     91.54 o 
  13  24  -5      311.09      327.35    149.64 o 
   0  25  -5      146.07      211.02     75.94 o 
   1  25  -5     1212.46     1320.64    101.26 o 
   2  25  -5       93.58      164.42     50.55 o 
   3  25  -5      282.34      320.68     61.22 o 
   4  25  -5       53.41       33.00     38.97 o 
   5  25  -5      193.26      255.26     57.40 o 
   6  25  -5      244.41      349.63     75.30 o 
   7  25  -5      471.71      551.66     89.86 o 
   8  25  -5      174.93      231.21     67.25 o 
   9  25  -5      387.77      477.21     87.05 o 
  10  25  -5      189.38      220.34     92.24 o 
  11  25  -5      182.74      176.46    127.83 o 
   1  26  -5       39.54      109.41     56.93 o 
   2  26  -5      410.36      492.00     71.97 o 
   3  26  -5       23.10       88.91     47.85 o 
   4  26  -5      973.88     1010.70    111.24 o 
   5  26  -5       41.34       95.05     54.26 o 
   6  26  -5      726.04      781.35    103.49 o 
   7  26  -5       78.65      118.56     54.73 o 
   8  26  -5       67.31       80.71    108.78 o 
   0  27  -5      387.36      336.12    147.13 o 
   1  27  -5      102.18      126.27     73.09 o 
   2  27  -5      201.15      149.10     75.01 o 
   3  27  -5        0.26       22.30     43.21 o 
   4  27  -5        2.43       44.28     46.50 o 
   2   0  -4     2463.51     3056.16    124.07 o 
   4   0  -4     5064.91     4890.16    230.85 o 
   6   0  -4     8602.17     7810.45    367.20 o 
   8   0  -4    19535.40    20126.03    721.49 o 
  10   0  -4     8466.49     8788.29    153.09 o 
  12   0  -4     2289.83     2316.92     76.57 o 
  14   0  -4     4407.48     4620.02    130.17 o 
  16   0  -4    13350.09    13948.07    205.78 o 
  18   0  -4    11465.00    11518.62    210.52 o 
  20   0  -4     1971.71     1941.14     90.66 o 
  22   0  -4      669.25      492.20    179.97 o 
  24   0  -4     1029.27     1046.55     97.22 o 
  26   0  -4      660.79      742.68    112.20 o 
  28   0  -4     1051.65     1150.73    197.76 o 
   2   1  -4    16391.18    17436.74    204.75 o 
   3   1  -4    16092.39    18402.73    264.90 o 
   4   1  -4    20622.96    24001.81    260.30 o 
   5   1  -4    11109.38    12694.48    127.64 o 
   6   1  -4     4646.08     5190.71     91.92 o 
   7   1  -4     9749.55    10584.92    145.44 o 
   8   1  -4     3765.38     3964.81     73.42 o 
   9   1  -4      161.34      164.59     20.86 o 
  10   1  -4     2813.63     2933.66     63.91 o 
  11   1  -4    10129.74    10651.96    114.83 o 
  12   1  -4     1687.60     1873.94     52.76 o 
  13   1  -4     6786.17     6989.87     93.98 o 
  14   1  -4     1799.87     1839.94     52.47 o 
  15   1  -4      433.92      523.80     35.01 o 
  16   1  -4        8.96        0.00     17.22 o 
  17   1  -4     1862.78     1786.05     57.49 o 
  18   1  -4      303.30      290.32     32.71 o 
  19   1  -4      479.67      527.76     40.68 o 
  20   1  -4      727.36      767.07     46.53 o 
  21   1  -4     2475.18     2600.32     79.66 o 
  22   1  -4      624.18      616.77     49.83 o 
  23   1  -4     2489.59     2627.66     91.65 o 
  24   1  -4      645.02      680.15     64.53 o 
  25   1  -4     1204.33     1281.81     83.63 o 
  26   1  -4       17.55       94.66     35.83 o 
  27   1  -4       42.24      129.02     60.21 o 
  28   1  -4      302.48      342.78     85.77 o 
   0   2  -4     5594.46     7130.45    174.45 o 
   1   2  -4    15920.86    18636.89    452.04 o 
   2   2  -4     3220.57     3862.41     85.67 o 
   3   2  -4    14248.75    15838.58    182.43 o 
   4   2  -4    10221.04    11648.95     89.34 o 
   5   2  -4     3327.33     3425.30     50.82 o 
   6   2  -4     5952.61     6787.09     83.38 o 
   7   2  -4     4622.27     4856.87    114.30 o 
   8   2  -4    11876.31    13873.58    138.33 o 
   9   2  -4     5267.18     5265.17     81.05 o 
  10   2  -4     1739.26     1741.00     50.80 o 
  11   2  -4      982.45      973.99     41.82 o 
  12   2  -4     1136.28     1172.17     46.49 o 
  13   2  -4     2779.63     2710.84     69.10 o 
  14   2  -4      975.89     1174.98     46.36 o 
  15   2  -4     8502.30     9363.20    120.26 o 
  16   2  -4      891.42      957.12     43.96 o 
  17   2  -4     9754.73    10133.08    127.03 o 
  18   2  -4     1413.55     1417.60     53.90 o 
  19   2  -4     6640.47     6421.32    218.96 o 
  20   2  -4      123.31       87.49     26.46 o 
  21   2  -4      697.90      677.79     44.65 o 
  22   2  -4       63.86       65.35     28.26 o 
  23   2  -4       91.99      126.37     33.29 o 
  24   2  -4      449.41      530.20     66.91 o 
  25   2  -4      900.52      936.06     73.73 o 
  26   2  -4       32.51       67.36     39.27 o 
  27   2  -4      881.91      924.48    101.73 o 
  28   2  -4      128.23      225.08    106.27 o 
   1   3  -4      866.29      985.44     51.61 o 
   2   3  -4    29385.57    32533.90    219.04 o 
   3   3  -4    12170.09    13203.26     90.93 o 
   4   3  -4     7725.19     9652.84     90.61 o 
   5   3  -4     6923.97     7608.27     73.38 o 
   6   3  -4     8586.24     8785.67    137.22 o 
   7   3  -4     4745.75     4694.95     70.04 o 
   8   3  -4      818.23      776.59     33.60 o 
   9   3  -4    11114.05    11060.59    115.22 o 
  10   3  -4     8812.59     9244.61    112.61 o 
  11   3  -4    12649.82    13832.10    139.40 o 
  12   3  -4     9393.46    10393.87    147.20 o 
  13   3  -4     6071.67     5836.58    121.23 o 
  14   3  -4     2538.17     2447.52     79.37 o 
  15   3  -4     1545.65     1705.94     59.99 o 
  16   3  -4      559.85      681.45     39.83 o 
  17   3  -4     1067.09     1028.43     47.48 o 
  18   3  -4     1363.63     1386.87     53.01 o 
  19   3  -4     1735.39     1676.35    138.67 o 
  20   3  -4      907.73      922.04     74.49 o 
  21   3  -4      679.74      691.35     49.78 o 
  22   3  -4     1708.97     1811.99     76.60 o 
  23   3  -4      161.84      144.83     34.99 o 
  24   3  -4      566.45      543.77     58.62 o 
  25   3  -4      171.90      257.59     46.34 o 
  26   3  -4       16.36       60.16     37.63 o 
  27   3  -4      615.59      658.02     92.71 o 
  28   3  -4      278.91      328.78     86.11 o 
   0   4  -4     4043.91     4388.07    105.01 o 
   1   4  -4     5376.75     5669.01     76.57 o 
   2   4  -4      282.55      411.68     22.03 o 
   3   4  -4      646.67      714.29     21.79 o 
   4   4  -4    29129.41    32206.04    344.23 o 
   5   4  -4     8914.11    11577.30    139.44 o 
   6   4  -4     3645.14     3380.10     54.94 o 
   7   4  -4     2028.34     2146.03     40.42 o 
   8   4  -4    21041.09    21822.88    199.20 o 
   9   4  -4      142.07      229.52     22.76 o 
  10   4  -4    10490.38    10295.96    143.06 o 
  11   4  -4      309.10      416.51     31.23 o 
  12   4  -4     3591.90     3833.86     77.98 o 
  13   4  -4     1799.72     1925.25     59.13 o 
  14   4  -4     2233.05     2280.77     65.63 o 
  15   4  -4      120.16      171.22     27.25 o 
  16   4  -4     4928.06     5029.42    101.50 o 
  17   4  -4     1036.23     1087.23     47.35 o 
  18   4  -4     7391.33     7372.92    139.77 o 
  19   4  -4       54.18       75.39     23.48 o 
  20   4  -4     1686.05     1645.79     65.25 o 
  21   4  -4      134.80      165.30     33.76 o 
  22   4  -4      453.07      481.08     50.49 o 
  23   4  -4      546.99      533.36     52.16 o 
  24   4  -4      514.31      520.35     67.25 o 
  25   4  -4       65.18       57.51     39.43 o 
  26   4  -4     1235.71     1427.82    120.34 o 
  27   4  -4      288.94      341.31     68.02 o 
  28   4  -4      602.24      563.97    106.50 o 
   1   5  -4     4286.70     4658.18     83.45 o 
   2   5  -4     3881.95     4344.16     58.81 o 
   3   5  -4    20050.29    21117.07    185.04 o 
   4   5  -4     4363.93     4740.70     49.24 o 
   5   5  -4     7881.32     7968.85     75.91 o 
   6   5  -4     6020.49     6526.93     94.13 o 
   7   5  -4     2747.61     3093.73     46.19 o 
   8   5  -4     3755.61     4202.80     67.24 o 
   9   5  -4      843.67      864.98     35.24 o 
  10   5  -4     1217.52     1296.40     44.02 o 
  11   5  -4     1906.56     1777.04     52.59 o 
  12   5  -4     2926.98     3087.74     94.59 o 
  13   5  -4     2527.69     2577.23     67.22 o 
  14   5  -4      743.49      835.59     44.49 o 
  15   5  -4     1050.55     1164.42     51.07 o 
  16   5  -4      682.09      780.93     54.78 o 
  17   5  -4       12.67       28.78     24.28 o 
  18   5  -4      212.28      266.63     40.15 o 
  19   5  -4     1728.01     1670.40     73.85 o 
  20   5  -4     1342.38     1492.64     62.90 o 
  21   5  -4     1571.21     1607.23     71.87 o 
  22   5  -4      715.36      700.35     64.56 o 
  23   5  -4      506.20      636.55     63.84 o 
  24   5  -4       52.27       63.79     33.67 o 
  25   5  -4      450.85      545.79     83.48 o 
  26   5  -4      140.79      172.12     59.63 o 
  27   5  -4      616.65      589.41     89.22 o 
  28   5  -4      294.79      233.60    105.02 o 
   0   6  -4     8980.54    10514.54    171.61 o 
   1   6  -4     7872.19     7456.29     96.15 o 
   2   6  -4      281.53      303.03     19.85 o 
   3   6  -4     6985.86     7691.19    141.26 o 
   4   6  -4     2457.24     2506.14     43.34 o 
   5   6  -4     1827.34     2020.12     39.16 o 
   6   6  -4     2897.54     2803.97     37.82 o 
   7   6  -4    15624.00    16195.13    188.24 o 
   8   6  -4     2772.51     2456.18     51.23 o 
   9   6  -4     3960.39     4007.84     74.54 o 
  10   6  -4     9952.89    10123.41    161.04 o 
  11   6  -4     2182.07     2151.19     57.00 o 
  12   6  -4     1885.35     1857.70     55.40 o 
  13   6  -4     1150.48      995.50     52.60 o 
  14   6  -4     1108.87     1134.63     56.33 o 
  15   6  -4     2269.74     2338.78     79.11 o 
  16   6  -4     1460.05     1519.75     81.64 o 
  17   6  -4     5306.13     5111.92    124.83 o 
  18   6  -4     1538.36     1525.99     71.98 o 
  19   6  -4     3973.14     4260.79    134.79 o 
  20   6  -4      289.73      339.28     47.18 o 
  21   6  -4      929.87     1037.58     73.52 o 
  22   6  -4      173.38      210.09     42.95 o 
  23   6  -4      257.47      313.11     50.65 o 
  24   6  -4      225.30      321.42     51.05 o 
  25   6  -4     1125.99     1290.88    115.86 o 
  26   6  -4      731.56      775.96     99.51 o 
  27   6  -4     1150.04     1194.59    162.05 o 
  28   6  -4       99.84       72.69     85.72 o 
   1   7  -4     2126.64     2239.20     55.22 o 
   2   7  -4     9534.15    10326.63     85.42 o 
   3   7  -4     3897.79     4443.54     66.68 o 
   4   7  -4     8605.08     9476.57     80.91 o 
   5   7  -4     2745.32     2918.54     46.33 o 
   6   7  -4     9276.96     9604.57    101.10 o 
   7   7  -4     4518.00     5209.39     86.56 o 
   8   7  -4     1737.82     1750.14     35.71 o 
   9   7  -4     3208.36     2929.84     70.92 o 
  10   7  -4     1704.64     1707.46     58.92 o 
  11   7  -4     1683.76     1715.03     61.50 o 
  12   7  -4     6650.14     6922.65    229.75 o 
  13   7  -4     2496.80     2678.17     79.65 o 
  14   7  -4     3661.41     3785.08     96.57 o 
  15   7  -4      133.94      172.74     33.06 o 
  16   7  -4     1714.78     1923.77     88.84 o 
  17   7  -4      638.32      742.36     66.64 o 
  18   7  -4      231.00      299.75     49.43 o 
  19   7  -4      196.43      179.57     42.60 o 
  20   7  -4     1989.15     2188.13    136.50 o 
  21   7  -4      891.64      942.52     72.23 o 
  22   7  -4     1484.56     1428.06     84.19 o 
  23   7  -4      655.91      711.79     67.62 o 
  24   7  -4      382.11      419.21     55.93 o 
  25   7  -4      592.14      664.08     90.06 o 
  26   7  -4      337.40      368.83     74.19 o 
  27   7  -4      118.63      204.24     62.86 o 
   0   8  -4     1859.47     2341.83     77.16 o 
   1   8  -4    14019.68    15087.74    142.84 o 
   2   8  -4      294.03      313.97     25.25 o 
   3   8  -4    11731.91    11991.65    117.53 o 
   4   8  -4       95.84       99.29     17.38 o 
   5   8  -4    12463.71    13175.25    141.04 o 
   6   8  -4     7217.02     7265.41     87.69 o 
   7   8  -4      634.58      715.69     27.47 o 
   8   8  -4    11830.51    12896.71    153.25 o 
   9   8  -4     3880.12     3660.53     88.85 o 
  10   8  -4     7704.53     7583.24    273.57 o 
  11   8  -4     1924.85     2062.07     66.21 o 
  12   8  -4     1725.06     1784.53     79.19 o 
  13   8  -4      125.18      119.60     32.40 o 
  14   8  -4      102.66      189.40     38.23 o 
  15   8  -4     2780.26     2643.78    100.90 o 
  16   8  -4     3182.89     3184.59    113.57 o 
  17   8  -4       69.20       74.60     33.85 o 
  18   8  -4     3479.27     3513.47    124.84 o 
  19   8  -4      446.24      457.04     60.31 o 
  20   8  -4     1419.53     1523.98     90.74 o 
  21   8  -4       56.92      127.19     42.37 o 
  22   8  -4      196.95      225.50     43.46 o 
  23   8  -4      148.73      214.49     45.43 o 
  24   8  -4      698.41      808.30     82.35 o 
  25   8  -4      656.94      805.06     85.61 o 
  26   8  -4      842.02      911.65    107.01 o 
  27   8  -4      329.40      453.47    100.96 o 
   1   9  -4     3089.92     3188.42     70.47 o 
   2   9  -4     3371.18     3636.10     69.00 o 
   3   9  -4     6259.67     6202.22     91.64 o 
   4   9  -4     1162.61     1152.91     41.14 o 
   5   9  -4     8520.17     8985.07    105.30 o 
   6   9  -4     1245.05     1336.70     43.90 o 
   7   9  -4      544.89      592.44     32.22 o 
   8   9  -4     2851.45     2868.53     71.01 o 
   9   9  -4       85.60       73.07     26.31 o 
  10   9  -4     3432.87     3514.06    105.35 o 
  11   9  -4     5576.45     5497.35    132.21 o 
  12   9  -4      115.33      172.85     35.91 o 
  13   9  -4     6107.94     6318.65    163.92 o 
  14   9  -4      951.71     1028.06     72.20 o 
  15   9  -4      877.17      992.78     73.34 o 
  16   9  -4      315.74      309.64     49.20 o 
  17   9  -4        4.03        0.59     28.02 o 
  18   9  -4      400.28      391.89     64.58 o 
  19   9  -4      188.71      205.57     46.93 o 
  20   9  -4     1058.45     1110.73     86.65 o 
  21   9  -4     2243.62     2149.37    107.91 o 
  22   9  -4      148.92      194.92     50.03 o 
  23   9  -4     1303.86     1404.43     88.37 o 
  24   9  -4      442.49      628.34     78.05 o 
  25   9  -4      681.97      777.45     85.07 o 
  26   9  -4      200.65      299.50     70.55 o 
  27   9  -4       58.49       35.84     96.75 o 
   0  10  -4    10795.31    11525.93    325.43 o 
   1  10  -4    11849.39    11789.42    139.17 o 
   2  10  -4     4309.27     4453.88     79.25 o 
   3  10  -4      773.88      770.89     38.04 o 
   4  10  -4      348.75      409.82     30.22 o 
   5  10  -4    17718.84    18820.40    206.61 o 
   6  10  -4     1162.87     1209.13     44.58 o 
   7  10  -4    13531.40    13914.28    223.96 o 
   8  10  -4     3106.30     3096.14    108.62 o 
   9  10  -4    13614.00    13785.23    201.95 o 
  10  10  -4     1164.02     1235.30     69.37 o 
  11  10  -4     3485.67     3332.97    107.44 o 
  12  10  -4      750.46      701.09     61.69 o 
  13  10  -4     1332.57     1406.53     77.50 o 
  14  10  -4     1504.84     1495.94     80.57 o 
  15  10  -4     1668.17     1761.33     88.90 o 
  16  10  -4      111.29      125.66     36.47 o 
  17  10  -4     2544.74     2438.79    106.60 o 
  18  10  -4      384.33      515.55     63.30 o 
  19  10  -4     2343.26     2316.34    108.52 o 
  20  10  -4      102.78      157.93     44.56 o 
  21  10  -4      463.74      592.37     70.99 o 
  22  10  -4      165.31      173.04     49.84 o 
  23  10  -4      371.24      359.90     63.33 o 
  24  10  -4      321.89      460.34     68.85 o 
  25  10  -4     1011.41     1119.74     99.81 o 
  26  10  -4      442.99      470.33     99.50 o 
   1  11  -4      237.67      258.40     25.48 o 
   2  11  -4     3713.14     3869.51     82.86 o 
   3  11  -4     1576.79     1568.20     51.14 o 
   4  11  -4     2382.84     2574.98     69.42 o 
   5  11  -4      524.02      573.61     35.56 o 
   6  11  -4     5524.24     5811.91    124.01 o 
   7  11  -4      913.97     1061.08     44.23 o 
   8  11  -4      539.95      499.59     39.47 o 
   9  11  -4     2944.73     2902.65     99.06 o 
  10  11  -4     3926.50     3786.99    114.17 o 
  11  11  -4     1297.76     1247.39     72.51 o 
  12  11  -4     7659.37     7520.64    164.86 o 
  13  11  -4      204.84      266.27     45.95 o 
  14  11  -4     5791.59     5502.21    147.94 o 
  15  11  -4      329.00      325.04     50.44 o 
  16  11  -4     1586.81     1563.65     86.50 o 
  17  11  -4      138.97      200.31     45.91 o 
  18  11  -4       27.87        0.00     27.56 o 
  19  11  -4      689.62      663.35     73.21 o 
  20  11  -4     1544.47     1643.32     98.62 o 
  21  11  -4       72.16       98.73     41.09 o 
  22  11  -4     1793.61     1891.32    106.65 o 
  23  11  -4      142.64      193.12     51.24 o 
  24  11  -4     1601.89     1614.23    111.96 o 
  25  11  -4       10.85       43.98     42.25 o 
  26  11  -4      272.83      269.83     93.67 o 
   0  12  -4     5918.76     6180.35    140.53 o 
   1  12  -4     7125.54     7558.71    102.10 o 
   2  12  -4     6036.38     5976.31     91.49 o 
   3  12  -4     8941.06     8836.27    121.71 o 
   4  12  -4      749.43      855.67     43.47 o 
   5  12  -4     1800.03     1891.78     57.82 o 
   6  12  -4     5301.00     4779.27    145.65 o 
   7  12  -4      696.66      791.46     49.34 o 
   8  12  -4     3799.12     3691.53    110.30 o 
   9  12  -4      946.60      996.48     66.76 o 
  10  12  -4     7787.62     7836.21    200.28 o 
  11  12  -4     2249.78     2363.18     97.07 o 
  12  12  -4     2535.50     2438.91    100.30 o 
  13  12  -4      123.53      141.05     39.69 o 
  14  12  -4      617.13      711.79     68.33 o 
  15  12  -4      513.98      624.56     66.21 o 
  16  12  -4     1006.00     1033.87     81.96 o 
  17  12  -4     1723.07     1759.00     95.60 o 
  18  12  -4     1381.40     1405.18     89.59 o 
  19  12  -4     1014.21     1141.27     90.31 o 
  20  12  -4       71.80       93.00     41.18 o 
  21  12  -4      301.93      350.25     60.83 o 
  22  12  -4      389.14      407.07     65.58 o 
  23  12  -4      613.57      649.77     79.78 o 
  24  12  -4      468.84      420.44     68.35 o 
  25  12  -4      289.76      331.76     75.80 o 
   1  13  -4      138.36      202.34     25.23 o 
   2  13  -4      596.96      606.11     36.48 o 
   3  13  -4     3491.97     3580.20     74.34 o 
   4  13  -4      733.20      753.96     43.08 o 
   5  13  -4     3354.64     3526.29    106.20 o 
   6  13  -4      286.39      321.66     31.44 o 
   7  13  -4      553.60      583.89     45.07 o 
   8  13  -4     2607.43     2604.53     96.75 o 
   9  13  -4      208.96      213.95     40.97 o 
  10  13  -4     2352.51     2362.81     96.00 o 
  11  13  -4     3212.63     3069.62    111.34 o 
  12  13  -4     3103.36     3055.95    112.66 o 
  13  13  -4     5756.25     5762.74    154.75 o 
  14  13  -4      527.59      576.35     64.16 o 
  15  13  -4     2886.63     2925.30    117.59 o 
  16  13  -4     1247.80     1413.64     88.33 o 
  17  13  -4       94.13       96.40     40.21 o 
  18  13  -4      212.80      267.94     52.82 o 
  19  13  -4      882.57      824.45     81.74 o 
  20  13  -4      338.59      336.50     59.82 o 
  21  13  -4     1041.02     1185.74    106.29 o 
  22  13  -4      177.49      211.11     53.47 o 
  23  13  -4      758.04      785.46     88.73 o 
  24  13  -4       20.64        0.00     38.55 o 
  25  13  -4      221.79      192.37    143.50 o 
   0  14  -4     3981.19     3638.54    102.64 o 
   1  14  -4     3786.92     4199.42     82.12 o 
   2  14  -4     1453.85     1572.34     53.68 o 
   3  14  -4     5591.61     5612.55     94.81 o 
   4  14  -4     1012.55     1061.56     50.24 o 
   5  14  -4      280.39      337.26     32.97 o 
   6  14  -4      408.20      410.05     36.42 o 
   7  14  -4     1503.89     1505.02     64.87 o 
   8  14  -4      814.00      771.21     63.94 o 
   9  14  -4     3437.46     3237.69    111.50 o 
  10  14  -4     1348.50     1477.66     82.25 o 
  11  14  -4     2349.77     2355.54    100.90 o 
  12  14  -4      246.16      299.50     49.95 o 
  13  14  -4      110.36      165.47     42.21 o 
  14  14  -4      443.63      433.63     60.27 o 
  15  14  -4      321.21      376.47     56.18 o 
  16  14  -4      246.05      282.92     53.29 o 
  17  14  -4      321.11      383.48     58.34 o 
  18  14  -4      161.52      148.66     46.81 o 
  19  14  -4     1178.48     1279.35     98.20 o 
  20  14  -4      375.66      381.29     64.20 o 
  21  14  -4       24.96       19.14     37.75 o 
  22  14  -4      171.29      248.59     58.73 o 
  23  14  -4      662.50      801.32     89.52 o 
  24  14  -4      256.24      350.90     97.94 o 
   1  15  -4      155.88      161.95     24.40 o 
   2  15  -4     3050.47     2933.06     75.20 o 
   3  15  -4      476.84      559.64     38.96 o 
   4  15  -4     5362.56     5341.87     95.84 o 
   5  15  -4      811.04      832.17     48.10 o 
   6  15  -4      804.67      840.49     55.12 o 
   7  15  -4      611.57      629.69     50.18 o 
   8  15  -4       35.18       36.84     28.96 o 
   9  15  -4      480.77      532.51     57.83 o 
  10  15  -4     2147.98     2288.42     99.03 o 
  11  15  -4      631.96      589.51     64.64 o 
  12  15  -4     3869.09     3842.71    131.12 o 
  13  15  -4      189.40      157.95     43.13 o 
  14  15  -4     2763.41     2636.02    118.69 o 
  15  15  -4      558.62      576.91     70.28 o 
  16  15  -4     1074.58     1129.18     90.44 o 
  17  15  -4      106.60      124.50     43.90 o 
  18  15  -4       74.91      119.37     44.52 o 
  19  15  -4      157.88      191.41     51.96 o 
  20  15  -4      798.14      795.82     86.04 o 
  21  15  -4      114.81      144.04     47.17 o 
  22  15  -4      801.69      882.72     94.24 o 
  23  15  -4      132.16      173.85     55.72 o 
  24  15  -4      241.17      287.74    125.57 o 
   0  16  -4     7217.62     7760.69    167.83 o 
   1  16  -4     2463.67     2367.88     64.49 o 
   2  16  -4     4432.12     4390.26     93.98 o 
   3  16  -4     4616.02     4668.58     92.66 o 
   4  16  -4      582.34      600.30     41.72 o 
   5  16  -4     1505.41     1488.92     56.25 o 
   6  16  -4      895.69      940.91     60.00 o 
   7  16  -4        4.14        7.40     27.02 o 
   8  16  -4     1422.39     1510.28     81.59 o 
   9  16  -4     1245.25     1167.78     76.94 o 
  10  16  -4      482.68      511.03     61.85 o 
  11  16  -4      382.88      473.11     60.57 o 
  12  16  -4      485.58      428.33     59.40 o 
  13  16  -4       76.41       95.46     38.15 o 
  14  16  -4      312.04      303.69     56.31 o 
  15  16  -4      288.64      287.63     56.41 o 
  16  16  -4      511.42      516.89     68.53 o 
  17  16  -4      700.17      757.73     80.88 o 
  18  16  -4      296.16      353.41     60.83 o 
  19  16  -4      284.65      340.48     78.11 o 
  20  16  -4       71.49       68.79     46.38 o 
  21  16  -4       61.02       58.54     44.14 o 
  22  16  -4      236.58      270.81     64.37 o 
  23  16  -4      350.30      467.46    153.65 o 
   1  17  -4      450.09      507.66     38.22 o 
   2  17  -4     2898.67     2679.19     83.07 o 
   3  17  -4     1324.85     1331.36     55.11 o 
   4  17  -4      383.71      451.88     38.54 o 
   5  17  -4     2250.47     2170.79     74.63 o 
   6  17  -4       10.82        0.00     21.12 o 
   7  17  -4      698.50      721.29     66.99 o 
   8  17  -4      447.33      546.99     61.76 o 
   9  17  -4       76.23       56.73     34.13 o 
  10  17  -4      154.47      132.48     40.82 o 
  11  17  -4     2127.52     2244.42    104.83 o 
  12  17  -4      422.52      538.39     65.90 o 
  13  17  -4     2510.74     2679.40    119.01 o 
  14  17  -4      832.84      956.51     86.54 o 
  15  17  -4     2214.38     2221.24    122.03 o 
  16  17  -4      203.99      185.75     52.10 o 
  17  17  -4      273.89      203.91     53.83 o 
  18  17  -4      672.28      692.03     82.54 o 
  19  17  -4      332.11      282.38     62.42 o 
  20  17  -4       60.46       68.64     45.55 o 
  21  17  -4     1109.31     1169.65    105.74 o 
  22  17  -4       34.67        0.00     62.55 o 
   0  18  -4     3042.46     3191.54    109.56 o 
   1  18  -4     2549.82     2619.51     71.51 o 
   2  18  -4     1074.48     1194.62     52.59 o 
   3  18  -4      232.60      238.25     29.91 o 
   4  18  -4      166.58      203.30     30.31 o 
   5  18  -4     1065.35     1081.70    108.61 o 
   6  18  -4      290.92      257.09     40.96 o 
   7  18  -4      627.99      712.01     67.92 o 
   8  18  -4     1107.69     1137.62     80.97 o 
   9  18  -4      926.92     1001.07     80.61 o 
  10  18  -4      810.27      840.25     78.29 o 
  11  18  -4      493.75      532.99     66.20 o 
  12  18  -4      282.35      265.17     53.60 o 
  13  18  -4       37.92       70.02     38.76 o 
  14  18  -4      110.51      101.91     42.80 o 
  15  18  -4      232.29      252.15     53.53 o 
  16  18  -4      548.49      617.16     77.23 o 
  17  18  -4      892.06      838.07     89.11 o 
  18  18  -4      285.36      369.34     65.94 o 
  19  18  -4      269.89      331.85     68.22 o 
  20  18  -4       64.16       69.59     51.53 o 
  21  18  -4       65.97       85.31     62.52 o 
   1  19  -4      438.37      431.25     38.43 o 
   2  19  -4     1510.83     1526.83     65.17 o 
   3  19  -4      330.77      294.95     42.49 o 
   4  19  -4     3452.68     3545.79     89.56 o 
   5  19  -4      577.69      320.68     76.42 o 
   6  19  -4     1500.73     1528.80     87.26 o 
   7  19  -4      502.15      560.70     55.20 o 
   8  19  -4       12.60       25.71     31.95 o 
   9  19  -4      314.23      377.50     57.99 o 
  10  19  -4     1047.62     1013.14     84.85 o 
  11  19  -4       73.06       78.61     38.43 o 
  12  19  -4     2321.08     2499.00    118.31 o 
  13  19  -4      279.44      296.03     56.31 o 
  14  19  -4     1794.91     1833.20    106.76 o 
  15  19  -4       35.90       33.48     39.25 o 
  16  19  -4      467.66      558.85     76.41 o 
  17  19  -4      411.65      507.35     75.89 o 
  18  19  -4      188.28      232.72     57.07 o 
  19  19  -4       15.06       38.75     47.59 o 
  20  19  -4      609.23      657.86    101.36 o 
   0  20  -4     2310.82     2524.02    105.33 o 
   1  20  -4     2079.36     2097.62     73.68 o 
   2  20  -4     1863.27     1704.40    159.43 o 
   3  20  -4      256.39      270.47     34.41 o 
   4  20  -4      423.37      443.47     41.70 o 
   5  20  -4      682.30      785.24     52.97 o 
   6  20  -4      134.53      221.14     47.14 o 
   7  20  -4     1313.03     1431.92    102.71 o 
   8  20  -4       42.58      118.21     40.48 o 
   9  20  -4      902.36      904.50     81.28 o 
  10  20  -4      267.08      248.97     52.04 o 
  11  20  -4      653.73      738.60     78.19 o 
  12  20  -4      262.12      279.87     56.60 o 
  13  20  -4      139.12       96.34     40.95 o 
  14  20  -4       42.25       87.48     40.25 o 
  15  20  -4      438.69      472.15     71.18 o 
  16  20  -4      445.43      476.97     75.58 o 
  17  20  -4      802.55      820.50     90.96 o 
  18  20  -4      225.49      238.06     63.11 o 
  19  20  -4      552.90      595.54    175.96 o 
   1  21  -4      177.65      166.37     27.42 o 
   2  21  -4      118.81      132.19     27.90 o 
   3  21  -4     1110.61     1122.03     66.93 o 
   4  21  -4       14.23       36.62     25.65 o 
   5  21  -4     1426.18     1451.73     80.56 o 
   6  21  -4      745.29      820.67     68.76 o 
   7  21  -4      435.06      485.67     63.91 o 
   8  21  -4       10.86       82.10     38.58 o 
   9  21  -4       90.41      111.46     44.20 o 
  10  21  -4      245.07      260.00     55.84 o 
  11  21  -4     1150.57     1143.27     93.69 o 
  12  21  -4      229.56      311.22     57.90 o 
  13  21  -4     1497.22     1452.40    105.90 o 
  14  21  -4      198.66      192.88     53.57 o 
  15  21  -4      811.47      882.42     94.28 o 
  16  21  -4       28.05       23.85     45.89 o 
  17  21  -4      147.28      189.03     59.34 o 
  18  21  -4       98.46      239.12    129.59 o 
   0  22  -4      824.10      939.38     90.51 o 
   1  22  -4     1075.48     1135.02     66.95 o 
   2  22  -4      132.83      161.93     32.03 o 
   3  22  -4      454.06      472.29     49.76 o 
   4  22  -4      247.64      294.37     43.86 o 
   5  22  -4      353.33      337.97     49.55 o 
   6  22  -4      387.81      454.55     55.15 o 
   7  22  -4      112.36      160.92     39.49 o 
   8  22  -4     1110.18     1212.87     93.90 o 
   9  22  -4      311.68      398.02     62.40 o 
  10  22  -4      845.60      934.03     87.98 o 
  11  22  -4      360.59      403.01     66.08 o 
  12  22  -4      130.02      112.48     45.84 o 
  13  22  -4       88.66       65.19     43.55 o 
  14  22  -4      119.87      197.69     54.14 o 
  15  22  -4      108.13      162.99     55.47 o 
  16  22  -4      535.35      598.73     84.73 o 
  17  22  -4       18.90        0.25     99.51 o 
   1  23  -4       63.40       80.42     29.84 o 
   2  23  -4      396.88      537.20     59.95 o 
   3  23  -4      220.64      212.61     43.12 o 
   4  23  -4      879.57      977.68     85.07 o 
   5  23  -4      114.19      178.36     42.47 o 
   6  23  -4      923.00      930.35     75.27 o 
   7  23  -4       18.51       18.70     32.55 o 
   8  23  -4       52.68       88.91     42.27 o 
   9  23  -4       19.01       36.65     44.77 o 
  10  23  -4      167.74      147.38     48.23 o 
  11  23  -4      273.68      313.46     59.33 o 
  12  23  -4      558.34      672.11     82.21 o 
  13  23  -4       30.11       55.92     45.77 o 
  14  23  -4      503.28      482.85     74.18 o 
  15  23  -4       45.93       44.96     70.80 o 
  16  23  -4      264.22      322.84    151.14 o 
   0  24  -4      862.54     1081.86    100.28 o 
   1  24  -4      538.75      595.35     57.46 o 
   2  24  -4      279.95      297.73     50.18 o 
   3  24  -4       24.56       37.81     33.37 o 
   4  24  -4      626.71      673.65     76.34 o 
   5  24  -4      386.37      500.94     80.88 o 
   6  24  -4       62.15       82.85     51.19 o 
   7  24  -4      946.82     1068.41    108.78 o 
   8  24  -4      164.64      134.04     52.43 o 
   9  24  -4      709.49      750.75     98.64 o 
  10  24  -4      138.41      168.85     50.76 o 
  11  24  -4      396.95      450.82     70.79 o 
  12  24  -4      183.31      222.79     57.70 o 
  13  24  -4       25.76       20.93     67.43 o 
  14  24  -4       25.89      192.75    119.81 o 
   1  25  -4      265.55      311.92     50.31 o 
   2  25  -4       70.28       91.82     36.71 o 
   3  25  -4      403.69      376.95     71.82 o 
   4  25  -4      260.26      252.98     63.84 o 
   5  25  -4      604.92      670.97     92.76 o 
   6  25  -4      158.76      219.94     63.20 o 
   7  25  -4      207.17      219.53     73.19 o 
   8  25  -4       75.68       66.91     47.35 o 
   9  25  -4       35.30       40.25     45.98 o 
  10  25  -4        3.99       36.35     46.32 o 
  11  25  -4      522.80      656.80     97.09 o 
  12  25  -4       23.07       79.71    108.78 o 
   0  26  -4      421.39      509.82    145.63 o 
   1  26  -4       82.37      113.35     45.16 o 
   2  26  -4      152.12      206.80     52.05 o 
   3  26  -4       15.77        0.00     40.98 o 
   4  26  -4       88.68      170.82     56.75 o 
   5  26  -4       25.52       53.73     48.94 o 
   6  26  -4      225.45      257.37     67.45 o 
   7  26  -4      126.08      150.86     58.18 o 
   8  26  -4      354.21      338.62     74.60 o 
   9  26  -4       70.07      122.42    107.28 o 
  10  26  -4      507.76      446.40    146.38 o 
   1  27  -4       37.21       70.16     49.28 o 
   2  27  -4      236.65      288.45    117.55 o 
   3  27  -4      110.54      110.03     57.64 o 
   4  27  -4      388.36      469.69     82.06 o 
   5  27  -4      192.35      261.82     70.93 o 
   6  27  -4      165.96      178.84     71.40 o 
   7  27  -4      129.41      187.49    105.77 o 
   2   0  -3     8249.16    10028.69    191.50 o 
   4   0  -3    11769.61    12527.07    155.24 o 
   6   0  -3    32044.70    37147.56   1157.37 o 
   8   0  -3    15705.53    16409.59    181.87 o 
  10   0  -3     4723.47     4765.21    102.89 o 
  12   0  -3    34311.84    35375.48    472.06 o 
  14   0  -3    14680.32    15251.19    193.03 o 
  16   0  -3     1225.61     1348.52     66.38 o 
  18   0  -3     2461.94     1515.91    544.63 o 
  20   0  -3     2588.85     2772.09    107.20 o 
  22   0  -3     2913.81     3045.69    167.41 o 
  24   0  -3     2436.37     2531.61    128.39 o 
  26   0  -3      740.85      819.12    111.72 o 
  28   0  -3      675.12      943.69    186.48 o 
   2   1  -3     9363.68    10765.71    139.70 o 
   3   1  -3     7776.43     7396.32     73.90 o 
   4   1  -3     6207.14     7157.57    109.90 o 
   5   1  -3      149.82      227.26     23.86 o 
   6   1  -3     6275.67     7045.84     82.76 o 
   7   1  -3     5125.28     5539.66    121.33 o 
   8   1  -3    16299.56    17938.07    134.01 o 
   9   1  -3     8785.82     9055.48    161.26 o 
  10   1  -3    10421.14    11175.76    130.83 o 
  11   1  -3     6878.29     7335.92     91.82 o 
  12   1  -3     1182.65     1396.20     42.32 o 
  13   1  -3       34.10       44.71     14.93 o 
  14   1  -3      471.88      566.23     33.03 o 
  15   1  -3     2790.61     2850.47     62.88 o 
  16   1  -3     3017.64     3196.36     74.11 o 
  17   1  -3     9981.85     9895.01    146.96 o 
  18   1  -3     5426.97     5244.40    316.36 o 
  19   1  -3     6950.85     6818.72    115.74 o 
  20   1  -3     2749.10     2706.37     77.12 o 
  21   1  -3       17.68       46.47     23.19 o 
  22   1  -3       77.17       73.03     27.15 o 
  23   1  -3     1046.78     1101.86     66.44 o 
  24   1  -3      571.17      670.23     56.83 o 
  25   1  -3     1021.04     1019.01     74.76 o 
  26   1  -3      240.74      276.15     51.67 o 
  27   1  -3      143.03      185.71     53.59 o 
  28   1  -3      400.47      498.92     79.11 o 
  29   1  -3      254.54      228.06     78.33 o 
   1   2  -3     4029.78     4763.00    118.56 o 
   2   2  -3     3454.74     3549.93     53.84 o 
   3   2  -3    59203.47    69394.89    649.49 o 
   4   2  -3     6230.96     6939.23     68.45 o 
   5   2  -3    10746.09    11728.16     93.32 o 
   6   2  -3     7459.36     7657.82     87.26 o 
   7   2  -3     9822.98    11250.50    101.28 o 
   8   2  -3     3522.20     3734.90     62.38 o 
   9   2  -3      715.80      696.92     31.56 o 
  10   2  -3     5129.23     6193.68     95.07 o 
  11   2  -3     6155.49     6431.28     92.51 o 
  12   2  -3     8494.51     8753.79    111.82 o 
  13   2  -3    14593.28    15007.82    182.10 o 
  14   2  -3     1135.54     1147.64     48.77 o 
  15   2  -3     4012.24     3614.87     75.82 o 
  16   2  -3      947.47      860.31     74.72 o 
  17   2  -3     2818.71     2856.63     97.45 o 
  18   2  -3      465.34      494.75     36.90 o 
  19   2  -3     1103.68     1032.23     48.97 o 
  20   2  -3      124.09      114.62     22.53 o 
  21   2  -3     2743.53     2702.77     86.03 o 
  22   2  -3       50.34       39.84     23.37 o 
  23   2  -3     1831.31     1923.68     91.21 o 
  24   2  -3      166.41      203.97     36.86 o 
  25   2  -3      220.55      273.82     52.27 o 
  26   2  -3      385.53      449.61     74.70 o 
  27   2  -3       61.82      109.08     47.96 o 
  28   2  -3      122.64      124.90     52.71 o 
  29   2  -3     1149.38     1129.41    113.98 o 
   0   3  -3     6086.13     5545.64    100.51 o 
   1   3  -3     6758.77     7637.99     76.01 o 
   2   3  -3     1561.12     1763.03     32.65 o 
   3   3  -3     5985.74     6327.72     49.63 o 
   4   3  -3     1514.87     1725.91     29.61 o 
   5   3  -3    35254.41    41024.36    480.09 o 
   6   3  -3     3625.71     3991.46     57.40 o 
   7   3  -3     5820.28     5946.30     75.68 o 
   8   3  -3    16842.76    17072.52    200.39 o 
   9   3  -3    17551.64    19617.80    302.20 o 
  10   3  -3     8524.95     8411.96    109.57 o 
  11   3  -3    10620.47    11138.82    147.42 o 
  12   3  -3     5410.27     5699.12     91.39 o 
  13   3  -3     3767.64     3934.66     79.65 o 
  14   3  -3      182.50      199.23     26.99 o 
  15   3  -3     2487.30     2503.81     64.14 o 
  16   3  -3     2170.32     2070.40     67.05 o 
  17   3  -3     1889.64     1851.84     55.96 o 
  18   3  -3     6723.90     6875.33    130.88 o 
  19   3  -3     6941.66     6983.69    109.38 o 
  20   3  -3      599.06      568.71     43.63 o 
  21   3  -3      694.46      775.10     49.49 o 
  22   3  -3      479.14      421.34     76.36 o 
  23   3  -3       34.91       43.28     28.68 o 
  24   3  -3      597.95      595.74     67.75 o 
  25   3  -3       60.31      104.85     42.26 o 
  26   3  -3      475.54      481.93     76.03 o 
  27   3  -3      641.57      704.51     91.70 o 
  28   3  -3      523.02      692.55     91.42 o 
  29   3  -3      201.13      330.10    113.79 o 
   1   4  -3      104.78      122.02     13.70 o 
   2   4  -3     9524.76    11096.75    129.06 o 
   3   4  -3     3874.71     4216.73     65.44 o 
   4   4  -3     4332.45     5562.98     46.17 o 
   5   4  -3     1184.10     1329.15     23.78 o 
   6   4  -3     6786.10     7477.63     86.41 o 
   7   4  -3     3476.27     3638.34     72.49 o 
   8   4  -3     9018.95     9493.48    115.90 o 
   9   4  -3      899.14     1007.24     36.87 o 
  10   4  -3     2972.04     3220.86     63.66 o 
  11   4  -3     2153.36     2379.87     58.22 o 
  12   4  -3    10535.38    11259.63    179.57 o 
  13   4  -3     2821.17     2742.49     67.52 o 
  14   4  -3     8468.10     9020.78    218.38 o 
  15   4  -3      207.14      201.66     27.93 o 
  16   4  -3      760.75      836.81     46.53 o 
  17   4  -3      719.24      698.92     40.14 o 
  18   4  -3       61.32       72.81     21.32 o 
  19   4  -3      772.00      862.48     46.08 o 
  20   4  -3     3029.01     3252.52     84.97 o 
  21   4  -3      266.33      304.39     36.55 o 
  22   4  -3     2214.62     2252.25     83.03 o 
  23   4  -3       70.72      129.01     35.53 o 
  24   4  -3      174.56      221.44     46.67 o 
  25   4  -3       55.13       44.13     34.94 o 
  26   4  -3      467.12      520.71     67.90 o 
  27   4  -3      104.55      109.16     59.94 o 
  28   4  -3      311.36      305.31     85.35 o 
   0   5  -3    19426.19    22535.25    327.35 o 
   1   5  -3     7442.58     7990.98    141.10 o 
   2   5  -3     6014.11     6617.17     77.56 o 
   3   5  -3    26652.78    28464.74    181.39 o 
   4   5  -3     7730.31     8814.08     87.34 o 
   5   5  -3     2556.11     2730.45     54.91 o 
   6   5  -3     3615.19     4181.99     63.61 o 
   7   5  -3      520.09      565.92     25.70 o 
   8   5  -3     6611.36     6894.45     90.12 o 
   9   5  -3    16206.49    17594.53    253.27 o 
  10   5  -3     8586.31     8803.56    103.10 o 
  11   5  -3     4898.77     4900.57     82.93 o 
  12   5  -3      266.89      369.54     29.93 o 
  13   5  -3     2698.78     2727.79     67.46 o 
  14   5  -3     2627.57     2651.86     83.53 o 
  15   5  -3     2888.40     2940.58     74.79 o 
  16   5  -3      764.83      824.29     46.79 o 
  17   5  -3     3797.15     3921.94     91.99 o 
  18   5  -3     5977.64     6140.38    100.77 o 
  19   5  -3     2201.89     2199.35     69.99 o 
  20   5  -3     1536.19     1463.35     67.07 o 
  21   5  -3      213.34      230.03     36.40 o 
  22   5  -3       75.12      107.43     30.45 o 
  23   5  -3      652.15      762.55     59.20 o 
  24   5  -3       39.77       83.65     36.33 o 
  25   5  -3      737.89      814.37     93.29 o 
  26   5  -3      919.47     1008.56    104.93 o 
  27   5  -3     1310.09     1350.15    147.50 o 
  28   5  -3      344.63      383.76     92.75 o 
   1   6  -3     6847.45     7799.12     88.28 o 
   2   6  -3     1254.43     1179.42     25.50 o 
   3   6  -3    28405.89    30000.57    260.05 o 
   4   6  -3     1317.64     1700.10     31.91 o 
   5   6  -3    22656.79    24625.14    184.37 o 
   6   6  -3      219.37      240.98     13.02 o 
   7   6  -3     3698.23     3977.64     78.68 o 
   8   6  -3     2950.94     2915.78     45.19 o 
   9   6  -3      633.50      564.83     24.37 o 
  10   6  -3     2897.01     3078.02     62.67 o 
  11   6  -3     3054.67     2845.59     63.23 o 
  12   6  -3     4598.11     4602.56     98.25 o 
  13   6  -3     3229.41     3267.89     73.34 o 
  14   6  -3     2094.86     1935.50     60.01 o 
  15   6  -3     3291.94     3244.66     78.81 o 
  16   6  -3      921.79      958.02     49.85 o 
  17   6  -3      856.51      848.94     49.97 o 
  18   6  -3      651.26      690.44     54.84 o 
  19   6  -3     1413.37     1371.79     70.52 o 
  20   6  -3      316.79      356.47     51.43 o 
  21   6  -3     4612.95     4826.70    122.83 o 
  22   6  -3      357.70      415.31     47.24 o 
  23   6  -3     1064.89     1130.43     86.51 o 
  24   6  -3     1036.64     1102.70    102.56 o 
  25   6  -3       68.70       93.90     48.34 o 
  26   6  -3      771.09      766.70     95.39 o 
  27   6  -3      308.96      455.45     96.60 o 
  28   6  -3       66.61      126.33     88.73 o 
   0   7  -3    28231.38    31343.83    258.59 o 
   1   7  -3    10272.00    10085.04    105.59 o 
   2   7  -3     1881.74     2210.93     47.15 o 
   3   7  -3     5004.15     5148.01     70.19 o 
   4   7  -3     2396.70     2719.36     51.45 o 
   5   7  -3     6148.56     6420.46     61.88 o 
   6   7  -3      805.08      947.31     26.76 o 
   7   7  -3     2919.50     2758.57     37.54 o 
   8   7  -3    18716.05    19800.00    245.45 o 
   9   7  -3     4045.39     4186.12     58.23 o 
  10   7  -3    24329.52    24294.18    306.16 o 
  11   7  -3     2097.65     2145.74     58.90 o 
  12   7  -3      467.53      481.96     32.98 o 
  13   7  -3     2678.34     2613.72     89.54 o 
  14   7  -3      702.83      723.38     41.93 o 
  15   7  -3      149.86      166.40     29.80 o 
  16   7  -3     1551.06     1471.50     66.17 o 
  17   7  -3       68.77       86.55     27.93 o 
  18   7  -3     3339.78     3375.74    100.85 o 
  19   7  -3     2509.41     2291.27     86.96 o 
  20   7  -3      687.67      671.58     67.12 o 
  21   7  -3      890.20     1031.80     72.42 o 
  22   7  -3       95.47      118.26     35.47 o 
  23   7  -3      186.41      184.05     46.91 o 
  24   7  -3      590.67      692.52     74.74 o 
  25   7  -3      794.79      849.79     98.18 o 
  26   7  -3     1807.85     1965.29    133.47 o 
  27   7  -3      274.15      232.53     73.55 o 
  28   7  -3      789.18      763.22    172.70 o 
   1   8  -3      733.63      848.15     48.10 o 
   2   8  -3    13940.46    14702.27    144.10 o 
   3   8  -3     7129.22     7878.10    100.94 o 
   4   8  -3     2897.21     2905.00     56.23 o 
   5   8  -3     2959.83     3130.86     57.76 o 
   6   8  -3     6363.71     6402.44     75.42 o 
   7   8  -3     1718.94     1773.47     37.25 o 
   8   8  -3     3373.90     3400.51     48.04 o 
   9   8  -3      497.00      608.44     26.62 o 
  10   8  -3     1957.58     2038.76     44.73 o 
  11   8  -3     7622.53     7603.56    100.69 o 
  12   8  -3     5061.23     4773.19    119.51 o 
  13   8  -3     3762.97     3927.71     93.99 o 
  14   8  -3     5928.98     6203.04    125.42 o 
  15   8  -3     2331.85     2509.29     81.26 o 
  16   8  -3      260.01      274.94     37.81 o 
  17   8  -3       69.21       89.35     33.80 o 
  18   8  -3      116.19      108.92     35.92 o 
  19   8  -3      165.45      228.79     44.99 o 
  20   8  -3     1582.25     1649.09     90.86 o 
  21   8  -3      307.28      445.81     58.89 o 
  22   8  -3     1863.31     1990.51     90.41 o 
  23   8  -3      249.46      249.13     49.13 o 
  24   8  -3     1070.56     1087.00     90.58 o 
  25   8  -3     1190.88     1239.40    115.62 o 
  26   8  -3      154.33      138.87     55.09 o 
  27   8  -3      231.68      280.64     81.58 o 
   0   9  -3     9839.04    10717.19    167.78 o 
   1   9  -3    15926.37    15764.05    150.10 o 
   2   9  -3     1225.74     1084.16     38.27 o 
   3   9  -3     3455.64     3458.66     64.05 o 
   4   9  -3     2000.03     1933.54     49.06 o 
   5   9  -3     6163.95     6220.72     84.60 o 
   6   9  -3      573.18      695.44     32.52 o 
   7   9  -3     2451.04     2396.16     43.40 o 
   8   9  -3      426.38      441.86     19.67 o 
   9   9  -3     4939.84     4753.93     74.84 o 
  10   9  -3     4351.94     4050.04     93.72 o 
  11   9  -3     2431.52     2317.94     69.15 o 
  12   9  -3      336.74      406.95     37.13 o 
  13   9  -3      557.23      579.24     55.23 o 
  14   9  -3      968.46     1034.61     67.40 o 
  15   9  -3      208.56      233.03     41.30 o 
  16   9  -3      905.10      881.84     69.49 o 
  17   9  -3     3687.20     3629.44    135.99 o 
  18   9  -3     1465.38     1457.43     83.79 o 
  19   9  -3     2599.57     2551.17    109.24 o 
  20   9  -3     1352.02     1504.96     90.99 o 
  21   9  -3      314.87      396.57     59.88 o 
  22   9  -3       63.24       43.42     35.60 o 
  23   9  -3      386.83      460.67     64.24 o 
  24   9  -3      596.66      604.40     74.16 o 
  25   9  -3     1334.50     1525.93    125.27 o 
  26   9  -3       54.60      111.83     55.27 o 
  27   9  -3      982.16      918.14    134.33 o 
   1  10  -3     1567.73     1561.93     43.30 o 
   2  10  -3      839.58      961.67     38.01 o 
   3  10  -3     9899.20    10329.31    181.95 o 
   4  10  -3      305.90      334.17     26.38 o 
   5  10  -3    11275.49    11260.10    137.23 o 
   6  10  -3     3829.40     3676.42     69.17 o 
   7  10  -3     2884.38     3074.47     63.55 o 
   8  10  -3     1102.33     1048.40     39.84 o 
   9  10  -3     2406.56     2270.69     67.07 o 
  10  10  -3      813.68      828.02     46.45 o 
  11  10  -3     9813.67     9744.92    172.59 o 
  12  10  -3     1297.04     1395.84     71.68 o 
  13  10  -3     3118.01     3030.94    103.76 o 
  14  10  -3     3136.79     3021.00    105.90 o 
  15  10  -3      416.74      447.38     54.32 o 
  16  10  -3      226.25      306.23     48.16 o 
  17  10  -3      995.78      937.25     74.83 o 
  18  10  -3        8.13        8.10     30.16 o 
  19  10  -3      221.03      227.05     46.77 o 
  20  10  -3        5.44        1.36     30.94 o 
  21  10  -3     1922.58     1884.56    101.01 o 
  22  10  -3      116.71       89.78     38.91 o 
  23  10  -3     1937.14     2187.06    111.97 o 
  24  10  -3       37.62      102.15     44.00 o 
  25  10  -3     1116.91     1298.35    102.48 o 
  26  10  -3       85.68      112.47     54.24 o 
  27  10  -3        6.76        0.00     82.96 o 
   0  11  -3    38816.54    39874.23    468.11 o 
   1  11  -3     3848.95     4001.99     75.36 o 
   2  11  -3     4457.10     4562.99     74.25 o 
   3  11  -3     2252.17     2051.06     55.50 o 
   4  11  -3     6218.14     6148.65     92.68 o 
   5  11  -3     2304.39     2424.47     60.55 o 
   6  11  -3     6924.61     7307.28    100.93 o 
   7  11  -3     1939.87     1884.68     53.83 o 
   8  11  -3     3921.09     3848.72     73.78 o 
   9  11  -3     2033.65     2063.53     66.90 o 
  10  11  -3     3822.20     3772.07    110.26 o 
  11  11  -3       33.84       32.71     24.57 o 
  12  11  -3      358.16      399.71     49.27 o 
  13  11  -3     1776.06     1689.08     82.13 o 
  14  11  -3       96.85      118.20     33.69 o 
  15  11  -3      209.73      180.22     39.85 o 
  16  11  -3     2259.81     2154.37     97.56 o 
  17  11  -3      206.69      217.35     45.37 o 
  18  11  -3     4516.44     4276.15    144.75 o 
  19  11  -3     1143.27     1320.74     89.32 o 
  20  11  -3      840.08      975.74     82.69 o 
  21  11  -3      167.89      231.63     51.62 o 
  22  11  -3      240.29      311.01     56.12 o 
  23  11  -3        9.53       39.81     37.60 o 
  24  11  -3     1023.52     1296.53    101.72 o 
  25  11  -3       36.62      124.17     47.93 o 
  26  11  -3     1285.79     1583.93    162.41 o 
   1  12  -3       23.07       63.43     16.41 o 
   2  12  -3     1512.48     1492.09     46.48 o 
   3  12  -3     3360.50     3338.85     72.09 o 
   4  12  -3     8581.93     8658.12    198.74 o 
   5  12  -3     6050.60     6157.96     97.04 o 
   6  12  -3     4281.32     4845.78     86.69 o 
   7  12  -3     4214.64     3943.72    138.75 o 
   8  12  -3     3204.36     3281.07     72.26 o 
   9  12  -3      161.54      155.60     27.67 o 
  10  12  -3      914.37      910.43     63.32 o 
  11  12  -3     1724.55     1776.84    115.05 o 
  12  12  -3     2504.73     2484.11     97.43 o 
  13  12  -3     1460.56     1553.18     81.45 o 
  14  12  -3      538.19      498.17     57.48 o 
  15  12  -3      874.61      959.78     75.07 o 
  16  12  -3     1800.60     1869.08     94.45 o 
  17  12  -3     1026.11      960.13     79.30 o 
  18  12  -3       35.39       39.80     32.53 o 
  19  12  -3        6.89       39.51     33.69 o 
  20  12  -3     1595.56     1596.93     97.34 o 
  21  12  -3      424.66      525.41     68.44 o 
  22  12  -3     1336.93     1430.49    102.35 o 
  23  12  -3      405.72      511.17     70.65 o 
  24  12  -3      958.65     1145.93    100.39 o 
  25  12  -3      527.21      594.68     79.84 o 
  26  12  -3      309.15      530.87    161.42 o 
   0  13  -3      143.63      191.00     31.79 o 
   1  13  -3    11278.41    11633.35    124.90 o 
   2  13  -3      372.86      422.79     30.81 o 
   3  13  -3     2456.29     2627.31     62.44 o 
   4  13  -3     5613.73     5560.48     96.01 o 
   5  13  -3     1250.57     1364.14     51.99 o 
   6  13  -3     3491.79     3334.56     75.68 o 
   7  13  -3     1499.95     1306.71     50.74 o 
   8  13  -3      229.40      315.49     35.84 o 
   9  13  -3     2587.41     2580.51     79.51 o 
  10  13  -3      314.93      314.59     45.68 o 
  11  13  -3      670.24      778.01     65.01 o 
  12  13  -3      367.94      406.46     52.16 o 
  13  13  -3      196.06      158.15     39.54 o 
  14  13  -3      615.98      645.75     65.02 o 
  15  13  -3      560.01      654.00     70.66 o 
  16  13  -3      138.46      208.98     46.08 o 
  17  13  -3     1272.04     1330.85     86.85 o 
  18  13  -3     1132.46     1147.38     88.06 o 
  19  13  -3      915.15      959.07     84.42 o 
  20  13  -3      821.45      834.55     81.29 o 
  21  13  -3       60.57      102.44     42.00 o 
  22  13  -3       76.82       36.96     43.49 o 
  23  13  -3      479.59      498.18     70.40 o 
  24  13  -3       49.70       90.27     46.60 o 
  25  13  -3      832.69      878.97    107.16 o 
   1  14  -3     2038.09     2046.23     53.77 o 
   2  14  -3     2447.59     2385.14     85.42 o 
   3  14  -3    14284.55    15454.16    289.89 o 
   4  14  -3     2135.65     2052.02     63.88 o 
   5  14  -3     4950.62     5167.31     96.10 o 
   6  14  -3     2726.27     2757.34     79.44 o 
   7  14  -3     3065.97     3132.51     76.40 o 
   8  14  -3      583.11      616.85     47.68 o 
   9  14  -3     1472.67     1449.38     64.40 o 
  10  14  -3     2173.08     2106.66     91.67 o 
  11  14  -3     2989.53     2854.85    106.75 o 
  12  14  -3     2221.25     2176.10     96.56 o 
  13  14  -3     1886.91     1908.59     93.40 o 
  14  14  -3      517.95      475.34     60.17 o 
  15  14  -3      730.41      735.91     71.61 o 
  16  14  -3      631.19      679.76     72.30 o 
  17  14  -3     1655.06     1641.03     94.36 o 
  18  14  -3       12.38        2.73     32.71 o 
  19  14  -3      489.49      464.12     66.03 o 
  20  14  -3      158.10      142.65     46.25 o 
  21  14  -3      948.20     1068.88     94.74 o 
  22  14  -3      604.76      637.79     79.28 o 
  23  14  -3      512.88      540.71     75.66 o 
  24  14  -3      382.18      512.48     77.48 o 
  25  14  -3      318.97      348.18    106.02 o 
   0  15  -3     9735.17     9998.43    299.01 o 
   1  15  -3      361.55      342.89     29.14 o 
   2  15  -3     3701.69     3715.97     78.44 o 
   3  15  -3     1447.43     1158.74    153.81 o 
   4  15  -3      489.74      488.05     53.25 o 
   5  15  -3       89.59      141.59     26.09 o 
   6  15  -3     1314.84     1323.68     54.32 o 
   7  15  -3     1297.29     1316.70     62.33 o 
   8  15  -3     4809.87     4585.24    118.07 o 
   9  15  -3     2359.01     2459.70     98.17 o 
  10  15  -3     1931.00     1876.61     89.35 o 
  11  15  -3      356.43      387.94     53.83 o 
  12  15  -3      165.24      180.63     42.68 o 
  13  15  -3       94.56       81.01     35.48 o 
  14  15  -3      275.81      313.63     52.72 o 
  15  15  -3       80.99       68.45     36.41 o 
  16  15  -3      374.75      345.94     57.08 o 
  17  15  -3       54.50       67.58     35.81 o 
  18  15  -3     1195.24     1271.52     95.80 o 
  19  15  -3      406.59      375.02     62.96 o 
  20  15  -3      323.04      416.35     65.35 o 
  21  15  -3       65.54      105.49     44.89 o 
  22  15  -3      429.56      520.63     75.60 o 
  23  15  -3       50.08       58.24     44.75 o 
  24  15  -3      411.45      445.09    104.64 o 
   1  16  -3     1489.70     1495.78     54.04 o 
   2  16  -3      624.92      601.53     52.87 o 
   3  16  -3     5674.62     5473.64    115.31 o 
   4  16  -3     6590.86     6259.95    167.63 o 
   5  16  -3     2856.73     2803.68     80.75 o 
   6  16  -3     1316.69     1363.60     57.38 o 
   7  16  -3      756.61      771.84     54.86 o 
   8  16  -3      652.27      697.56     53.79 o 
   9  16  -3      939.56      893.46     70.65 o 
  10  16  -3      778.04      888.89     75.66 o 
  11  16  -3     1654.92     1371.63     83.26 o 
  12  16  -3     1193.55     1330.08     85.69 o 
  13  16  -3     1600.29     1610.94     90.54 o 
  14  16  -3     1567.66     1468.28     90.49 o 
  15  16  -3      602.81      561.11     67.28 o 
  16  16  -3      702.33      686.86     75.48 o 
  17  16  -3      285.39      269.81     54.36 o 
  18  16  -3      240.27      186.25     50.01 o 
  19  16  -3      102.78       99.67     45.83 o 
  20  16  -3     1122.11     1206.10    101.56 o 
  21  16  -3      776.75      862.58     91.11 o 
  22  16  -3      507.32      546.17     79.27 o 
  23  16  -3      565.99      717.90     88.67 o 
  24  16  -3       72.47      122.57    101.51 o 
   0  17  -3      267.78      223.33     89.47 o 
   1  17  -3     6160.18     5970.10    113.36 o 
   2  17  -3       46.89       77.36     21.78 o 
   3  17  -3      783.41      809.60     43.28 o 
   4  17  -3       30.57       59.41     21.29 o 
   5  17  -3       62.05       82.38     23.04 o 
   6  17  -3     1238.92     1098.58     50.64 o 
   7  17  -3     4278.62     4299.98    111.90 o 
   8  17  -3      141.07      168.77     34.76 o 
   9  17  -3     3348.05     3238.65    116.36 o 
  10  17  -3      779.18      865.00     73.41 o 
  11  17  -3     1597.20     1567.98     87.99 o 
  12  17  -3       96.29       91.96     37.90 o 
  13  17  -3      125.75      169.51     43.54 o 
  14  17  -3      148.05      134.98     43.54 o 
  15  17  -3      340.71      327.29     58.16 o 
  16  17  -3      402.67      471.25     67.22 o 
  17  17  -3      634.56      760.75     80.70 o 
  18  17  -3      348.78      408.60     67.11 o 
  19  17  -3      533.89      520.96     72.50 o 
  20  17  -3      199.46      231.32     57.39 o 
  21  17  -3      378.45      408.74     70.22 o 
  22  17  -3      106.30      122.41     52.42 o 
  23  17  -3      312.25      447.31    108.20 o 
   1  18  -3     1935.95     1670.18    185.73 o 
   2  18  -3     2726.03     2543.26    101.41 o 
   3  18  -3      352.85      404.12     34.78 o 
   4  18  -3     1590.82     1564.56     54.74 o 
   5  18  -3     1024.65     1014.93     51.33 o 
   6  18  -3      301.98      401.82     40.87 o 
   7  18  -3      847.84      885.61     55.47 o 
   8  18  -3      767.94      965.54     74.77 o 
   9  18  -3      342.12      394.80     56.58 o 
  10  18  -3      449.43      513.37     62.04 o 
  11  18  -3     1127.88     1202.87     86.60 o 
  12  18  -3     1150.58     1244.97     89.50 o 
  13  18  -3     2187.84     2239.40    109.32 o 
  14  18  -3     1455.46     1211.46     92.90 o 
  15  18  -3      461.75      510.50     68.94 o 
  16  18  -3      883.69      824.78     82.63 o 
  17  18  -3      762.04      995.44     92.03 o 
  18  18  -3       15.02       34.46     41.03 o 
  19  18  -3      306.46      363.16     67.03 o 
  20  18  -3      290.77      357.47     70.27 o 
  21  18  -3      289.91      302.96     69.27 o 
  22  18  -3      785.80      715.82    104.07 o 
   0  19  -3     4316.17     4170.31    123.19 o 
   1  19  -3      277.76      338.44     32.99 o 
   2  19  -3     1900.76     1695.89    178.67 o 
   3  19  -3      383.62      393.37     35.43 o 
   4  19  -3      676.16      736.41     44.48 o 
   5  19  -3      318.30      352.53     34.34 o 
   6  19  -3      992.09     1107.75     68.70 o 
   7  19  -3      511.79      538.99     53.59 o 
   8  19  -3     2267.47     2208.96    101.97 o 
   9  19  -3       14.42       10.92     29.52 o 
  10  19  -3     1923.52     1880.90     97.97 o 
  11  19  -3      132.59      140.99     43.53 o 
  12  19  -3      228.36      225.49     48.83 o 
  13  19  -3      700.94      734.28     78.42 o 
  14  19  -3        2.51        5.73     34.28 o 
  15  19  -3      223.96      228.59     53.30 o 
  16  19  -3     1157.15     1285.24    100.71 o 
  17  19  -3      260.28      190.27     53.88 o 
  18  19  -3      823.89      741.74     85.82 o 
  19  19  -3        2.53       36.47     41.43 o 
  20  19  -3      633.64      716.78     89.94 o 
  21  19  -3      168.03      156.80     84.45 o 
   1  20  -3      149.33      198.50     28.40 o 
   2  20  -3      447.69      426.74     38.97 o 
   3  20  -3      431.09      322.40     68.25 o 
   4  20  -3      476.25      503.65     43.96 o 
   5  20  -3     1084.01     1048.07     62.32 o 
   6  20  -3      748.38      670.02     53.83 o 
   7  20  -3      421.73      464.91     51.63 o 
   8  20  -3      227.17      231.78     46.42 o 
   9  20  -3       11.71       33.19     32.51 o 
  10  20  -3      397.44      412.70     58.42 o 
  11  20  -3      533.10      622.96     71.91 o 
  12  20  -3     1708.31     1724.06    101.40 o 
  13  20  -3     1121.48     1293.95     97.86 o 
  14  20  -3      469.89      445.27     68.47 o 
  15  20  -3      813.89      812.27     84.58 o 
  16  20  -3      273.29      277.95     61.80 o 
  17  20  -3       20.47       21.14     44.16 o 
  18  20  -3      301.14      378.55     68.50 o 
  19  20  -3       56.17       76.61     51.87 o 
  20  20  -3      254.99      351.91    143.87 o 
   0  21  -3      405.50      490.58     69.49 o 
   1  21  -3     2072.02     1909.34     76.32 o 
   2  21  -3       45.35       70.18     26.19 o 
   3  21  -3      892.53      812.75     51.41 o 
   4  21  -3      369.76      289.02     44.84 o 
   5  21  -3      296.46      306.67     41.60 o 
   6  21  -3      388.34      416.04     47.43 o 
   7  21  -3      879.19      822.51    118.62 o 
   8  21  -3      187.07      316.88     55.70 o 
   9  21  -3     1880.11     1935.34    102.49 o 
  10  21  -3       44.87       44.94     34.09 o 
  11  21  -3      695.20      819.33     81.15 o 
  12  21  -3      249.23      282.60     54.82 o 
  13  21  -3      328.50      451.13     67.27 o 
  14  21  -3       28.35       19.79     40.16 o 
  15  21  -3      419.65      482.05     70.88 o 
  16  21  -3       54.04       39.73     48.80 o 
  17  21  -3      955.19      895.48     95.93 o 
  18  21  -3      242.44      305.89     68.78 o 
  19  21  -3      536.17      442.65    155.15 o 
   1  22  -3       62.99       41.71     26.07 o 
   2  22  -3      240.45      263.23     39.56 o 
   3  22  -3      156.82      169.96     34.70 o 
   4  22  -3     1065.93     1042.58     72.53 o 
   5  22  -3      525.22      521.91     55.86 o 
   6  22  -3      860.33      850.47     68.25 o 
   7  22  -3       67.15       19.86     33.94 o 
   8  22  -3      214.35      211.36     48.98 o 
   9  22  -3       48.21       72.07     39.76 o 
  10  22  -3      250.70      265.12     54.05 o 
  11  22  -3     1466.98     1472.14    102.65 o 
  12  22  -3      689.76      818.46     84.79 o 
  13  22  -3      398.29      485.00     69.10 o 
  14  22  -3      675.36      720.88     86.13 o 
  15  22  -3      233.75      243.64     60.92 o 
  16  22  -3       49.65       85.34     49.84 o 
  17  22  -3      104.77       94.31     53.84 o 
  18  22  -3       23.15      139.86    115.55 o 
   0  23  -3     2260.16     2337.00    123.96 o 
   1  23  -3      312.76      332.91     45.70 o 
   2  23  -3     1133.95     1033.73     66.71 o 
   3  23  -3      108.87      119.27     31.88 o 
   4  23  -3      511.86      672.42     72.11 o 
   5  23  -3      281.27      279.58     51.92 o 
   6  23  -3      299.02      331.68     65.09 o 
   7  23  -3      313.44      353.20     68.03 o 
   8  23  -3      795.72      701.79     89.99 o 
   9  23  -3       15.81       37.40     40.56 o 
  10  23  -3     1094.24     1156.32     94.95 o 
  11  23  -3       36.20       61.22     40.71 o 
  12  23  -3      204.62      280.94     57.60 o 
  13  23  -3       23.23       25.80     37.83 o 
  14  23  -3      164.96      243.68     60.54 o 
  15  23  -3      152.82      118.01     51.91 o 
  16  23  -3      732.85      815.20    135.48 o 
  17  23  -3      169.19      106.78    104.52 o 
   1  24  -3      156.64      218.18     40.23 o 
   2  24  -3      154.42      234.40     43.36 o 
   3  24  -3      558.84      646.52     72.47 o 
   4  24  -3      315.11      450.08     63.67 o 
   5  24  -3     1033.53     1049.57     87.56 o 
   6  24  -3      171.48      161.92     54.08 o 
   7  24  -3      201.97      219.75     70.76 o 
   8  24  -3       15.28       29.95     41.62 o 
   9  24  -3       15.62       33.66     43.87 o 
  10  24  -3      437.18      563.11     87.62 o 
  11  24  -3      355.35      315.91     70.95 o 
  12  24  -3      539.80      553.98     91.25 o 
  13  24  -3      662.88      722.53    114.18 o 
  14  24  -3       86.57       95.75    103.77 o 
  15  24  -3      311.53      282.47    117.80 o 
   0  25  -3      278.47      238.07     69.43 o 
   1  25  -3      359.79      336.40     54.89 o 
   2  25  -3       27.07       50.01     36.62 o 
   3  25  -3      118.35      162.31     46.32 o 
   4  25  -3       24.96        2.83     33.98 o 
   5  25  -3      259.62      254.67     62.42 o 
   6  25  -3      436.83      499.68     81.32 o 
   7  25  -3      604.31      625.70     89.36 o 
   8  25  -3       27.43       48.54     46.39 o 
   9  25  -3      679.79      858.82    104.62 o 
  10  25  -3       59.68       87.29     50.49 o 
  11  25  -3      521.49      611.01     94.77 o 
  12  25  -3        6.72       54.40     48.69 o 
  13  25  -3       36.89        0.00     88.73 o 
   1  26  -3       52.64       41.90     35.48 o 
   2  26  -3      311.18      291.79     64.88 o 
   3  26  -3       12.19       11.92     40.38 o 
   4  26  -3      552.88      632.25     76.89 o 
   5  26  -3      111.51      176.91     56.16 o 
   6  26  -3      572.47      577.87     86.68 o 
   7  26  -3       44.26       52.85     45.72 o 
   8  26  -3       80.16      114.88     56.20 o 
   9  26  -3        6.59       51.23     48.64 o 
  10  26  -3       28.33        0.90     55.69 o 
  11  26  -3      126.47      242.13    123.57 o 
   0  27  -3      357.61      428.67     93.40 o 
   1  27  -3       30.76       19.80     39.60 o 
   2  27  -3      112.79      240.62     60.65 o 
   3  27  -3        8.97       42.14     43.46 o 
   4  27  -3       91.53       95.07     61.81 o 
   5  27  -3      214.02      242.63     75.73 o 
   6  27  -3       45.15       70.27     54.21 o 
   7  27  -3      104.98      140.32     59.34 o 
   8  27  -3      403.93      400.29    140.36 o 
   9  27  -3      171.94      205.78    124.32 o 
   1  28  -3       43.27       55.01     45.03 o 
   2  28  -3       93.44      187.50     58.60 o 
   3  28  -3      325.32      299.52     71.42 o 
   4  28  -3       10.29      116.81     62.09 o 
   5  28  -3      379.83      300.53    128.33 o 
   2   0  -2    16257.13    18834.59    431.74 o 
   4   0  -2    50009.35    57090.98   1953.68 o 
   6   0  -2    24447.20    24021.80    664.09 o 
   8   0  -2    31967.50    36637.16    401.86 o 
  10   0  -2    25481.49    27663.39    381.21 o 
  12   0  -2    11133.71    12331.42    195.67 o 
  14   0  -2     2778.06     2707.83    120.95 o 
  16   0  -2     7148.15     7720.79    314.68 o 
  18   0  -2     2786.14     3251.10    100.47 o 
  20   0  -2     1219.19     1149.90     67.63 o 
  22   0  -2     3606.10     3775.70    324.09 o 
  24   0  -2     4404.72     4240.80    200.45 o 
  26   0  -2      284.46      229.66     67.88 o 
  28   0  -2      738.52      658.74    108.47 o 
   1   1  -2    27386.71    32551.73    247.02 o 
   2   1  -2     6060.80     6913.45    105.01 o 
   3   1  -2    13858.86    15489.47    222.86 o 
   4   1  -2     5110.40     6094.04    110.46 o 
   5   1  -2    22123.07    24107.40    248.17 o 
   6   1  -2    14879.11    16632.73    130.80 o 
   7   1  -2    20605.03    23835.63    139.46 o 
   8   1  -2    20030.07    21154.71    165.00 o 
   9   1  -2      790.65      958.95     34.06 o 
  10   1  -2     1928.24     1996.43     45.81 o 
  11   1  -2    16946.60    17733.31    167.21 o 
  12   1  -2    11100.93    11489.48    171.46 o 
  13   1  -2     9132.08     8916.98    290.45 o 
  14   1  -2     4503.20     4741.00     92.63 o 
  15   1  -2      150.68      159.48     20.36 o 
  16   1  -2     1141.28     1087.87     41.05 o 
  17   1  -2      254.17      301.34     27.43 o 
  18   1  -2      255.23      308.73     29.40 o 
  19   1  -2     1034.71      987.00     45.42 o 
  20   1  -2     2454.70     2409.72    103.79 o 
  21   1  -2      628.33      564.46     81.38 o 
  22   1  -2     1372.23     1083.48    184.27 o 
  23   1  -2      981.41      929.10    102.36 o 
  24   1  -2      399.72      507.28     61.62 o 
  25   1  -2     1251.30     1340.54     90.76 o 
  26   1  -2      306.26      308.24     53.17 o 
  27   1  -2      283.37      266.34     52.36 o 
  28   1  -2      133.79      135.85     42.71 o 
  29   1  -2     1335.55     1329.55    121.94 o 
   0   2  -2    31722.34    37173.24   1093.58 o 
   1   2  -2    24262.17    27175.45    121.84 o 
   2   2  -2     9939.08    12052.11     85.55 o 
   3   2  -2     1032.52      933.43     21.87 o 
   4   2  -2    33100.56    38860.40    406.26 o 
   5   2  -2    10238.93     9672.92     77.87 o 
   6   2  -2     1616.73     1472.62     33.85 o 
   7   2  -2    19773.48    20588.55    179.31 o 
   8   2  -2     3815.77     4342.95     85.23 o 
   9   2  -2    10497.49    11444.05    108.08 o 
  10   2  -2     4000.96     4136.99     69.12 o 
  11   2  -2     6824.27     6807.59     92.09 o 
  12   2  -2     1130.42     1201.92     39.66 o 
  13   2  -2     1333.14     1337.51     40.57 o 
  14   2  -2      818.60      891.44     35.78 o 
  15   2  -2     3747.75     3871.63     75.33 o 
  16   2  -2      551.17      489.52     75.92 o 
  17   2  -2     2692.61     2790.00     69.11 o 
  18   2  -2     1208.77     1153.19     45.32 o 
  19   2  -2     3784.80     3656.11    129.00 o 
  20   2  -2      347.82      332.22     35.69 o 
  21   2  -2       29.71       20.00     18.04 o 
  22   2  -2        9.04       11.19     21.04 o 
  23   2  -2     2569.70     2317.84     92.66 o 
  24   2  -2      151.38      171.80     41.70 o 
  25   2  -2      846.18      808.63     76.98 o 
  26   2  -2      178.27      204.73     45.44 o 
  27   2  -2      936.22      970.96     86.73 o 
  28   2  -2       68.53       83.45     47.73 o 
  29   2  -2      537.13      680.70     94.59 o 
   1   3  -2     4805.01     5457.86     93.57 o 
   2   3  -2    22013.40    26136.79    250.05 o 
   3   3  -2    58531.96    68918.02    520.46 o 
   4   3  -2    33500.32    38371.00    201.80 o 
   5   3  -2     1758.29     1893.41     43.94 o 
   6   3  -2    13589.34    15389.19    188.49 o 
   7   3  -2    14015.59    15138.56    117.09 o 
   8   3  -2    11974.77    12510.87    187.72 o 
   9   3  -2     4812.99     4747.62     86.43 o 
  10   3  -2     7054.28     7367.19    127.19 o 
  11   3  -2     5686.10     5593.07     84.28 o 
  12   3  -2    15524.98    16298.92    196.72 o 
  13   3  -2     2080.63     2205.53     59.04 o 
  14   3  -2     2692.56     2735.47     74.54 o 
  15   3  -2     3352.27     3395.64     66.28 o 
  16   3  -2     1308.74     1309.66     58.76 o 
  17   3  -2     4302.35     3873.34     96.21 o 
  18   3  -2       55.82       32.60     14.78 o 
  19   3  -2      276.50      277.99     41.19 o 
  20   3  -2     2942.00     2431.11    281.85 o 
  21   3  -2     4839.99     4502.42    128.38 o 
  22   3  -2      324.36      373.99     41.81 o 
  23   3  -2     1338.07     1405.98     76.45 o 
  24   3  -2      813.59      870.35     67.66 o 
  25   3  -2      365.39      373.19     56.12 o 
  26   3  -2       50.18       69.90     42.17 o 
  27   3  -2      111.31      120.26     47.06 o 
  28   3  -2      349.16      414.48     74.69 o 
  29   3  -2      123.51      175.80     57.02 o 
   0   4  -2    22243.97    27198.79    337.50 o 
   1   4  -2    14208.65    15659.54    101.94 o 
   2   4  -2     4452.31     4714.19     42.43 o 
   3   4  -2     1650.47     1798.48     27.21 o 
   4   4  -2     5350.29     6612.97     77.19 o 
   5   4  -2     2785.63     3086.11     42.53 o 
   6   4  -2     3918.01     3651.09     61.90 o 
   7   4  -2     5529.60     6484.19     98.43 o 
   8   4  -2    24081.37    25363.58    328.34 o 
   9   4  -2     3370.63     3583.61     51.79 o 
  10   4  -2    29754.18    31718.52    436.82 o 
  11   4  -2     2806.16     2631.95     72.30 o 
  12   4  -2     1121.81     1211.24     44.46 o 
  13   4  -2     2898.59     2950.98     68.49 o 
  14   4  -2     3077.72     2964.70     70.81 o 
  15   4  -2      546.85      561.71     34.50 o 
  16   4  -2     8100.57     7709.23    150.51 o 
  17   4  -2     1249.84     1301.88     46.60 o 
  18   4  -2    12027.31    12048.98    431.74 o 
  19   4  -2     1241.42      846.68    189.09 o 
  20   4  -2     1382.51     1062.31    188.47 o 
  21   4  -2      503.29      496.89     42.78 o 
  22   4  -2      318.54      346.10     41.41 o 
  23   4  -2       82.20      113.08     32.58 o 
  24   4  -2      200.55      224.23     40.36 o 
  25   4  -2       71.12       45.54     37.58 o 
  26   4  -2     1440.97     1536.81    116.30 o 
  27   4  -2       59.58       99.26     83.06 o 
  28   4  -2     1952.11     1969.03    157.87 o 
  29   4  -2        0.09       25.66     53.35 o 
   1   5  -2     6163.59     7366.24     74.84 o 
   2   5  -2     3472.56     3975.12     66.39 o 
   3   5  -2    10375.27    12289.21     88.91 o 
   4   5  -2     3013.77     3009.47     48.93 o 
   5   5  -2    23539.27    25876.95    291.15 o 
   6   5  -2      952.72     1110.03     25.83 o 
   7   5  -2     2415.77     2904.28     57.51 o 
   8   5  -2     7591.70     8017.04     96.07 o 
   9   5  -2     1344.75     1440.85     35.54 o 
  10   5  -2     1443.32     1544.45     38.63 o 
  11   5  -2    11917.23    12359.70    162.48 o 
  12   5  -2     9043.40     9687.82    104.01 o 
  13   5  -2     8487.15     8907.59    178.97 o 
  14   5  -2     6356.20     6326.60    176.48 o 
  15   5  -2     3014.15     3040.36     74.91 o 
  16   5  -2     3686.36     3750.27     85.94 o 
  17   5  -2     5875.40     5781.50     99.18 o 
  18   5  -2       99.54       92.30     27.28 o 
  19   5  -2     4380.36     4379.92    101.50 o 
  20   5  -2     2455.67     2292.22    121.17 o 
  21   5  -2     5252.58     4215.44    525.03 o 
  22   5  -2     1774.50     1810.87     80.87 o 
  23   5  -2     1532.72     1513.62    101.52 o 
  24   5  -2      434.04      382.90     57.02 o 
  25   5  -2       81.36       92.19     39.91 o 
  26   5  -2       30.23      139.00     48.05 o 
  27   5  -2      839.36      968.53    103.45 o 
  28   5  -2       35.00      138.47     90.73 o 
  29   5  -2       39.44      115.30     88.98 o 
   0   6  -2     5088.63     5498.44    124.07 o 
   1   6  -2    12737.19    14173.37    110.79 o 
   2   6  -2     1195.00     1309.17     32.62 o 
   3   6  -2    11842.82    13096.21     98.63 o 
   4   6  -2     2346.70     2820.51     51.74 o 
   5   6  -2     6584.70     6712.83     90.40 o 
   6   6  -2     4656.10     5002.95     47.72 o 
   7   6  -2     6754.14     6626.15     84.58 o 
   8   6  -2     8489.80     8727.65    109.13 o 
   9   6  -2    28435.73    30655.60    367.99 o 
  10   6  -2     3196.12     3270.09     67.66 o 
  11   6  -2     6275.39     6546.37    105.63 o 
  12   6  -2      392.93      405.53     26.05 o 
  13   6  -2     2752.43     2736.77     80.56 o 
  14   6  -2     4709.28     4480.22     90.61 o 
  15   6  -2     4873.58     5092.88    102.92 o 
  16   6  -2     5177.16     4953.17     98.83 o 
  17   6  -2     4486.33     4419.35     96.86 o 
  18   6  -2     1729.93     1755.48     66.22 o 
  19   6  -2     4125.96     3949.33     97.82 o 
  20   6  -2      111.09      119.91     26.75 o 
  21   6  -2      377.66      426.01     44.72 o 
  22   6  -2     1075.44     1063.48    147.69 o 
  23   6  -2       45.12       61.57     33.68 o 
  24   6  -2      101.66      143.88     41.11 o 
  25   6  -2      794.67      864.98     93.37 o 
  26   6  -2      268.22      244.27    117.18 o 
  27   6  -2     1767.55     1980.90    262.43 o 
  28   6  -2      164.26      191.79     72.73 o 
   1   7  -2     5644.44     5504.08     68.26 o 
   2   7  -2    31410.12    35270.41    354.94 o 
   3   7  -2    17931.40    19542.32    164.41 o 
   4   7  -2    17000.66    19003.07    110.26 o 
   5   7  -2     3852.19     3700.11     50.63 o 
   6   7  -2      960.34      979.12     23.40 o 
   7   7  -2      833.78      853.35     23.27 o 
   8   7  -2     2124.00     2263.66     38.14 o 
   9   7  -2      545.89      555.14     29.36 o 
  10   7  -2     4872.73     4742.52     67.15 o 
  11   7  -2     5343.75     5092.49    109.47 o 
  12   7  -2     2642.60     2490.04     54.13 o 
  13   7  -2    10078.62     9948.86    345.73 o 
  14   7  -2      899.39      874.64     43.77 o 
  15   7  -2     1671.03     1749.87     59.90 o 
  16   7  -2     6627.75     6681.01    133.13 o 
  17   7  -2      727.05      902.68     50.50 o 
  18   7  -2      215.75      229.61     32.27 o 
  19   7  -2       30.59       29.85     24.69 o 
  20   7  -2     4054.11     3726.80    121.58 o 
  21   7  -2       68.83       91.37     31.44 o 
  22   7  -2     2657.84     2542.86     96.64 o 
  23   7  -2      103.82       94.45     45.97 o 
  24   7  -2      719.63      752.04     89.44 o 
  25   7  -2      566.95      518.58     78.33 o 
  26   7  -2      490.39      491.74     94.46 o 
  27   7  -2      344.33      367.24     89.32 o 
  28   7  -2      317.25      190.49     98.00 o 
   0   8  -2    22334.96    24304.32    252.99 o 
   1   8  -2     1192.03     1146.37     40.54 o 
   2   8  -2    13961.50    14536.77    170.66 o 
   3   8  -2     4724.49     5296.86     71.80 o 
   4   8  -2     1519.03     1804.37     43.30 o 
   5   8  -2     2928.81     2995.17     40.91 o 
   6   8  -2     6776.54     7274.62     98.01 o 
   7   8  -2      304.25      353.19     17.66 o 
   8   8  -2    11987.72    11971.80    112.61 o 
   9   8  -2     5234.22     5420.52     80.17 o 
  10   8  -2     4699.61     4865.03     62.38 o 
  11   8  -2     2336.87     2435.42     52.60 o 
  12   8  -2     1029.46     1124.04     39.10 o 
  13   8  -2      988.02     1082.39     45.40 o 
  14   8  -2     1323.21     1365.81     51.93 o 
  15   8  -2     4932.35     4915.58     96.78 o 
  16   8  -2     1334.83     1256.80     54.06 o 
  17   8  -2     1908.67     1879.91     74.98 o 
  18   8  -2     2635.58     2647.44     89.89 o 
  19   8  -2      375.89      428.91     47.08 o 
  20   8  -2     2503.94     2830.70     98.41 o 
  21   8  -2      982.02     1004.72     79.79 o 
  22   8  -2      183.48      214.85     45.95 o 
  23   8  -2      346.81      424.75     63.75 o 
  24   8  -2      916.51      898.80     97.86 o 
  25   8  -2      131.25      129.92     47.81 o 
  26   8  -2      806.80     1043.94    136.10 o 
  27   8  -2      324.04      324.69     81.08 o 
   1   9  -2      483.16      455.82     24.11 o 
   2   9  -2    10519.88    11524.11    160.91 o 
   3   9  -2     6098.09     6320.67     82.52 o 
   4   9  -2     4850.33     5154.02     75.12 o 
   5   9  -2     1976.94     1636.24     36.04 o 
   6   9  -2     3652.29     3821.12     46.99 o 
   7   9  -2     7528.24     7473.97     68.66 o 
   8   9  -2     2576.10     2682.09     43.94 o 
   9   9  -2     2867.38     2867.98     46.84 o 
  10   9  -2     2946.07     2842.44     47.98 o 
  11   9  -2     5092.66     5055.93     78.92 o 
  12   9  -2     2856.32     2745.71     59.02 o 
  13   9  -2     4590.08     4679.68     88.78 o 
  14   9  -2      816.17      879.02     44.91 o 
  15   9  -2      618.38      685.41     49.44 o 
  16   9  -2     1527.43     1609.38     69.27 o 
  17   9  -2      770.13      831.12     57.04 o 
  18   9  -2      888.86      955.48     73.60 o 
  19   9  -2     1822.65     1866.60     92.85 o 
  20   9  -2      418.82      441.79     57.36 o 
  21   9  -2      733.07      715.21     71.32 o 
  22   9  -2       99.89      157.76     50.69 o 
  23   9  -2      411.67      441.82     60.47 o 
  24   9  -2      446.41      513.41     78.74 o 
  25   9  -2      304.65      390.65     73.52 o 
  26   9  -2      381.41      460.87     96.00 o 
  27   9  -2       54.66        0.00     80.96 o 
   0  10  -2     7118.08     6305.68    231.43 o 
   1  10  -2    35662.26    38225.06    279.80 o 
   2  10  -2     5564.28     5534.03     81.30 o 
   3  10  -2     2197.82     2263.66     57.35 o 
   4  10  -2     7628.73     8190.10    121.90 o 
   5  10  -2     7785.69     7941.28     98.09 o 
   6  10  -2     3947.89     3986.43     50.92 o 
   7  10  -2     2548.29     2421.80     41.44 o 
   8  10  -2     4045.81     3952.93     62.00 o 
   9  10  -2     2216.57     2203.04     43.07 o 
  10  10  -2      596.49      646.17     30.79 o 
  11  10  -2      124.88      183.94     20.66 o 
  12  10  -2       44.33       50.29     17.95 o 
  13  10  -2      590.37      617.13     45.36 o 
  14  10  -2      238.95      303.98     42.87 o 
  15  10  -2      367.87      389.33     49.52 o 
  16  10  -2     1562.83     1491.32     79.59 o 
  17  10  -2     3224.52     3108.90    112.87 o 
  18  10  -2      155.97      191.69     41.60 o 
  19  10  -2     3607.59     3525.53    125.24 o 
  20  10  -2     1045.45     1099.26     83.16 o 
  21  10  -2       27.78       40.01     32.40 o 
  22  10  -2      190.19      204.83     51.50 o 
  23  10  -2     1265.32     1410.69     96.51 o 
  24  10  -2      367.04      516.09     70.00 o 
  25  10  -2     1124.71     1241.44    115.81 o 
  26  10  -2      125.57      201.03     68.86 o 
  27  10  -2      496.14      306.04    120.06 o 
   1  11  -2     2653.42     2523.27     58.85 o 
   2  11  -2    13942.04    14894.91    225.36 o 
   3  11  -2      844.48      928.15     38.54 o 
   4  11  -2     5139.33     5208.33    100.02 o 
   5  11  -2      629.44      724.47     36.48 o 
   6  11  -2    11117.16    11300.90    120.23 o 
   7  11  -2     4112.89     4241.84     55.80 o 
   8  11  -2     4257.03     4199.72     57.66 o 
   9  11  -2     1538.95     1551.78     42.58 o 
  10  11  -2     4033.28     3804.95    124.01 o 
  11  11  -2      236.65      239.93     31.32 o 
  12  11  -2     5651.87     5713.19    112.69 o 
  13  11  -2      268.26      304.16     43.97 o 
  14  11  -2      309.48      373.13     49.02 o 
  15  11  -2      552.82      692.38     62.02 o 
  16  11  -2      881.63      951.67     72.46 o 
  17  11  -2     1654.82     1604.99    130.35 o 
  18  11  -2     1286.82     1377.60     83.89 o 
  19  11  -2      329.63      393.58     57.69 o 
  20  11  -2      454.67      557.47     66.10 o 
  21  11  -2      849.44      933.31     81.13 o 
  22  11  -2      613.71      742.64     77.31 o 
  23  11  -2      594.46      699.45     77.30 o 
  24  11  -2      840.01      813.11     83.53 o 
  25  11  -2       14.78        0.00     39.20 o 
  26  11  -2       81.31      112.47     53.35 o 
   0  12  -2    17693.37    19632.03    233.08 o 
   1  12  -2     9616.20     9775.14    117.01 o 
   2  12  -2     5849.39     6226.07    195.41 o 
   3  12  -2     1085.62     1118.57     43.63 o 
   4  12  -2     4934.60     4527.31     81.28 o 
   5  12  -2     5985.00     6190.68     95.34 o 
   6  12  -2     3062.63     3338.46     71.96 o 
   7  12  -2     6050.59     6372.94     97.91 o 
   8  12  -2      819.16      738.79     39.10 o 
   9  12  -2      588.75      668.00     37.87 o 
  10  12  -2     3630.82     3880.05     93.22 o 
  11  12  -2      799.76      824.07     51.23 o 
  12  12  -2      276.21      237.80     39.51 o 
  13  12  -2      838.97      860.00     65.78 o 
  14  12  -2      914.26      934.23     69.81 o 
  15  12  -2     1244.91     1227.86     74.77 o 
  16  12  -2     1069.61     1020.10     76.49 o 
  17  12  -2      981.77      969.32     77.19 o 
  18  12  -2     3604.54     3586.89    129.08 o 
  19  12  -2     2049.80     2105.60    102.73 o 
  20  12  -2      585.80      631.32     71.25 o 
  21  12  -2      161.45      253.20     60.92 o 
  22  12  -2       26.77       56.01     37.84 o 
  23  12  -2      561.12      558.47     73.80 o 
  24  12  -2      677.24      798.47     85.30 o 
  25  12  -2      390.64      504.60     84.39 o 
  26  12  -2      711.60      747.93    174.20 o 
   1  13  -2     5701.22     5420.96     83.51 o 
   2  13  -2     3189.67     3115.13     70.18 o 
   3  13  -2     9697.46     9653.71    110.78 o 
   4  13  -2      843.55      841.34     41.91 o 
   5  13  -2     6140.45     6041.42     98.00 o 
   6  13  -2     1230.88     1222.64     48.40 o 
   7  13  -2     1512.21     1488.03     52.13 o 
   8  13  -2      917.68      881.98     43.16 o 
   9  13  -2      839.07      758.14     49.16 o 
  10  13  -2      427.36      499.85     43.70 o 
  11  13  -2     7213.72     7675.03    136.24 o 
  12  13  -2     2851.96     2872.71    117.87 o 
  13  13  -2     2815.40     2798.84    104.49 o 
  14  13  -2       76.41       90.80     33.29 o 
  15  13  -2     1120.46     1169.81     79.13 o 
  16  13  -2      707.34      791.81     71.59 o 
  17  13  -2     1285.10     1195.85     85.49 o 
  18  13  -2       38.72       42.64     35.13 o 
  19  13  -2      427.00      459.26     62.91 o 
  20  13  -2      586.06      544.97     68.89 o 
  21  13  -2     1652.23     1724.19    101.37 o 
  22  13  -2      615.50      687.22     78.01 o 
  23  13  -2     1777.02     1755.81    110.72 o 
  24  13  -2        1.66       49.66     40.57 o 
  25  13  -2      369.83      393.96     81.26 o 
  26  13  -2      208.82      103.02    106.27 o 
   0  14  -2     3768.51     3627.92    123.97 o 
   1  14  -2     2713.45     2650.87     62.39 o 
   2  14  -2     3090.31     3144.45     67.62 o 
   3  14  -2     3620.81     3843.35    126.00 o 
   4  14  -2      271.16      295.47     28.13 o 
   5  14  -2      588.33      563.68     37.76 o 
   6  14  -2     1584.11     1575.22     56.23 o 
   7  14  -2      634.48      615.46     39.59 o 
   8  14  -2     2904.65     2869.41     73.14 o 
   9  14  -2     8633.01     8740.29    144.50 o 
  10  14  -2      894.85      901.15     74.04 o 
  11  14  -2     3113.86     3202.74    109.01 o 
  12  14  -2     1319.35     1339.85     76.69 o 
  13  14  -2     1719.07     1480.02     80.74 o 
  14  14  -2      189.28      218.27     43.88 o 
  15  14  -2      853.78      792.24     71.38 o 
  16  14  -2      187.34      219.32     46.70 o 
  17  14  -2      902.79     1078.78     84.14 o 
  18  14  -2      849.73      897.98     79.89 o 
  19  14  -2     2102.46     2075.66    107.22 o 
  20  14  -2      710.65      676.62     76.55 o 
  21  14  -2      147.82      143.34     45.90 o 
  22  14  -2       35.27       64.30     39.88 o 
  23  14  -2      398.87      377.68     66.98 o 
  24  14  -2      312.00      380.29     66.37 o 
  25  14  -2      207.33      183.02     81.71 o 
   1  15  -2      354.96      396.15     29.18 o 
   2  15  -2     7463.42     7333.37    183.49 o 
   3  15  -2      668.21      686.53     65.81 o 
   4  15  -2     6585.07     6512.25     99.13 o 
   5  15  -2     1654.62     1652.37     58.75 o 
   6  15  -2     1306.45     1352.25     53.98 o 
   7  15  -2      773.51      746.55     44.51 o 
   8  15  -2      982.64     1024.57     49.52 o 
   9  15  -2      686.13      706.83     52.09 o 
  10  15  -2     4601.38     4309.48    108.21 o 
  11  15  -2       49.35       66.44     31.77 o 
  12  15  -2     2910.42     2855.68    108.19 o 
  13  15  -2       89.14      127.07     37.03 o 
  14  15  -2     2094.99     2045.75    100.76 o 
  15  15  -2      411.93      449.87     59.33 o 
  16  15  -2     1483.00     1432.38     88.25 o 
  17  15  -2       27.27        2.69     30.91 o 
  18  15  -2      106.39      139.38     44.21 o 
  19  15  -2      135.24      104.04     40.98 o 
  20  15  -2     1870.42     2109.90    113.34 o 
  21  15  -2      149.46      128.86     47.04 o 
  22  15  -2     2280.90     2483.19    126.54 o 
  23  15  -2       62.58       42.74     45.85 o 
  24  15  -2      629.82      697.15     86.60 o 
  25  15  -2       56.04       84.11     71.84 o 
   0  16  -2     4290.96     4564.11    113.12 o 
   1  16  -2      177.01      191.45     24.29 o 
   2  16  -2     1790.63     1760.59     64.65 o 
   3  16  -2      511.77      389.92     40.70 o 
   4  16  -2       32.46       69.55     19.35 o 
   5  16  -2     1591.82     1495.96     53.27 o 
   6  16  -2     1359.71     1286.47     56.38 o 
   7  16  -2     2182.34     2120.54     82.38 o 
   8  16  -2     2436.56     2370.26     82.67 o 
   9  16  -2     3330.77     3274.69     97.22 o 
  10  16  -2     5268.83     5465.76    133.06 o 
  11  16  -2     1677.02     1770.78     88.82 o 
  12  16  -2      105.94      165.93     41.43 o 
  13  16  -2       32.10       14.93     27.40 o 
  14  16  -2      855.03      967.42     78.53 o 
  15  16  -2     1014.31     1140.07     86.05 o 
  16  16  -2      331.30      351.09     56.24 o 
  17  16  -2      328.88      410.79     61.98 o 
  18  16  -2     1011.70     1258.42     95.10 o 
  19  16  -2      461.57      424.48     65.48 o 
  20  16  -2      413.66      477.95     70.91 o 
  21  16  -2      478.57      538.02     74.19 o 
  22  16  -2      351.43      398.73     70.01 o 
  23  16  -2       26.91       68.65     45.25 o 
  24  16  -2       91.42      146.64     77.83 o 
   1  17  -2     2619.26     2523.59     63.22 o 
   2  17  -2      379.35      415.78     32.86 o 
   3  17  -2     8719.39     8354.10    255.28 o 
   4  17  -2      906.25      617.32    154.14 o 
   5  17  -2     2290.30     2332.87    102.42 o 
   6  17  -2      562.62      550.70     39.00 o 
   7  17  -2     1310.81     1301.04     58.12 o 
   8  17  -2     1373.72     1365.03     67.00 o 
   9  17  -2      816.28      855.81     59.83 o 
  10  17  -2      111.82       89.39     30.42 o 
  11  17  -2     1057.99     1225.60     81.77 o 
  12  17  -2      316.16      416.85     56.21 o 
  13  17  -2     1405.10     1387.96     87.05 o 
  14  17  -2       10.88       23.39     33.06 o 
  15  17  -2     1052.75     1094.29     86.63 o 
  16  17  -2      314.16      291.56     54.28 o 
  17  17  -2      277.24      363.09     59.72 o 
  18  17  -2      273.04      305.06     57.48 o 
  19  17  -2      332.43      333.56     62.01 o 
  20  17  -2       33.75       63.27     43.81 o 
  21  17  -2     2079.93     1988.10    118.25 o 
  22  17  -2       69.60       64.12     47.35 o 
  23  17  -2      594.02      749.12    104.83 o 
   0  18  -2     4744.16     4675.82    174.34 o 
   1  18  -2     6517.17     6565.21    110.41 o 
   2  18  -2     1118.82      993.74     45.47 o 
   3  18  -2      269.43      284.73     27.83 o 
   4  18  -2      230.82      223.30     32.78 o 
   5  18  -2     1758.15     1410.66    204.68 o 
   6  18  -2      968.29      978.84     54.48 o 
   7  18  -2      910.39     1025.91     64.01 o 
   8  18  -2     4690.04     4440.08    116.33 o 
   9  18  -2     1407.12     1345.36     70.85 o 
  10  18  -2      848.27      826.41     71.97 o 
  11  18  -2      813.34      731.11     70.29 o 
  12  18  -2       37.53       38.90     32.38 o 
  13  18  -2      110.42      118.76     40.74 o 
  14  18  -2      777.86      862.71     80.40 o 
  15  18  -2       54.06       92.35     39.90 o 
  16  18  -2      757.47      838.07     83.39 o 
  17  18  -2      526.98      591.36     73.92 o 
  18  18  -2      225.86      251.51     55.59 o 
  19  18  -2      962.48      994.00     93.52 o 
  20  18  -2      514.86      519.76     76.98 o 
  21  18  -2      176.16      229.58     59.36 o 
  22  18  -2       37.37       73.43     60.01 o 
  23  18  -2      411.92      382.74    139.36 o 
   1  19  -2      130.93      131.42     23.66 o 
   2  19  -2     1727.92     1713.00     66.76 o 
   3  19  -2      174.75      137.33     23.97 o 
   4  19  -2      519.79      511.02     38.86 o 
   5  19  -2      768.75      613.55     48.32 o 
   6  19  -2     4283.63     4148.10    100.76 o 
   7  19  -2      878.51      940.86     64.78 o 
   8  19  -2      565.82      563.37     54.49 o 
   9  19  -2      135.49      124.57     34.24 o 
  10  19  -2       89.06      141.25     39.96 o 
  11  19  -2      307.09      295.22     51.08 o 
  12  19  -2     1475.97     1466.19     93.29 o 
  13  19  -2      100.53      118.80     43.09 o 
  14  19  -2      992.24     1013.26     85.97 o 
  15  19  -2      306.22      284.05     56.43 o 
  16  19  -2      279.68      255.27     76.95 o 
  17  19  -2      164.14      188.01     52.77 o 
  18  19  -2      179.59      245.30     58.81 o 
  19  19  -2       25.33       41.88     42.94 o 
  20  19  -2      371.13      366.63     70.17 o 
  21  19  -2       58.82       36.73     46.24 o 
   0  20  -2      661.33      678.05     72.34 o 
   1  20  -2     2139.73     1915.45     93.39 o 
   2  20  -2      179.53      190.12     38.39 o 
   3  20  -2      187.08      162.97     26.66 o 
   4  20  -2      337.02      322.58     36.14 o 
   5  20  -2      541.24      598.20     45.01 o 
   6  20  -2     1150.15      972.63     87.35 o 
   7  20  -2     1225.32     1076.75    148.09 o 
   8  20  -2      179.94      188.42     38.26 o 
   9  20  -2      129.35      111.87     33.79 o 
  10  20  -2     1520.08     1493.10     89.80 o 
  11  20  -2      143.37      138.54     43.08 o 
  12  20  -2      224.23      225.08     50.55 o 
  13  20  -2      132.69      193.92     50.04 o 
  14  20  -2        6.54       22.47     36.45 o 
  15  20  -2      225.87      263.43     56.36 o 
  16  20  -2      272.52      284.84     59.66 o 
  17  20  -2      475.26      542.67     74.88 o 
  18  20  -2      873.72      927.95     92.95 o 
  19  20  -2      754.89      804.61     92.57 o 
  20  20  -2      198.44      275.22     67.31 o 
  21  20  -2      106.67      106.27    117.30 o 
   1  21  -2      173.67      204.92     32.47 o 
   2  21  -2      150.80      109.34     35.17 o 
   3  21  -2     1037.88      978.33     59.61 o 
   4  21  -2      799.09      857.10     57.76 o 
   5  21  -2     1752.95     1856.92     82.99 o 
   6  21  -2      171.33      209.49     40.62 o 
   7  21  -2     2123.49     1949.55     98.00 o 
   8  21  -2      257.44      197.68     39.33 o 
   9  21  -2      108.73       98.19     38.70 o 
  10  21  -2      420.12      456.88     62.53 o 
  11  21  -2     1145.31     1124.06     89.54 o 
  12  21  -2     1388.32     1478.82     96.70 o 
  13  21  -2      884.84      993.14     90.09 o 
  14  21  -2      124.10      114.16     43.82 o 
  15  21  -2      204.56      243.17     55.65 o 
  16  21  -2        5.70       13.49     39.81 o 
  17  21  -2       38.51       32.19     42.99 o 
  18  21  -2        3.91       49.74     47.20 o 
  19  21  -2       46.93      102.16     52.17 o 
  20  21  -2      131.12      416.08    150.89 o 
   0  22  -2     2529.97     2280.07    315.56 o 
   1  22  -2      149.54      166.05     37.83 o 
   2  22  -2     1614.17     1580.13     78.71 o 
   3  22  -2       11.57       19.33     25.21 o 
   4  22  -2       67.24      146.42     35.64 o 
   5  22  -2       70.76      103.97     36.87 o 
   6  22  -2      851.12      870.77     77.01 o 
   7  22  -2      212.23      256.44     49.57 o 
   8  22  -2      539.99      619.80     69.81 o 
   9  22  -2     1534.42     1619.08    111.50 o 
  10  22  -2      267.44      397.35     60.93 o 
  11  22  -2      848.18      908.01     84.63 o 
  12  22  -2      106.49      126.80     44.73 o 
  13  22  -2      265.15      345.24     64.25 o 
  14  22  -2       56.70       81.35     45.10 o 
  15  22  -2      393.54      483.66     73.45 o 
  16  22  -2      573.93      565.94     78.27 o 
  17  22  -2      429.38      432.87     73.58 o 
  18  22  -2      766.39      837.49    134.49 o 
  19  22  -2      125.41       48.63    110.03 o 
   1  23  -2      116.12      157.23     38.19 o 
   2  23  -2      660.70      703.20     62.83 o 
   3  23  -2      238.33      267.96     43.23 o 
   4  23  -2     1295.53     1301.85     77.46 o 
   5  23  -2      988.53      938.50     80.86 o 
   6  23  -2      944.42      965.86     82.24 o 
   7  23  -2      160.60      202.78     46.38 o 
   8  23  -2      361.28      304.24     63.53 o 
   9  23  -2      193.22      243.39     60.91 o 
  10  23  -2      423.90      473.14     78.93 o 
  11  23  -2      772.98      868.30     99.39 o 
  12  23  -2     1388.41     1395.29    121.71 o 
  13  23  -2      358.93      307.28     73.89 o 
  14  23  -2      946.62      891.70    110.02 o 
  15  23  -2      123.51      117.99     51.84 o 
  16  23  -2      252.49      338.91     70.13 o 
  17  23  -2        1.41        0.00     66.34 o 
   0  24  -2       41.49       20.56     44.33 o 
   1  24  -2      536.90      501.54     64.87 o 
   2  24  -2       66.56       58.87     33.17 o 
   3  24  -2      598.30      626.67     62.12 o 
   4  24  -2       33.62       51.98     32.69 o 
   5  24  -2       14.49       29.66     34.21 o 
   6  24  -2       73.85       74.75     37.74 o 
   7  24  -2      277.19      285.16     53.91 o 
   8  24  -2      136.39      143.27     51.88 o 
   9  24  -2      681.27      787.73     94.36 o 
  10  24  -2      752.28      908.24    103.35 o 
  11  24  -2      714.48      835.64    103.15 o 
  12  24  -2       39.43       21.90     42.16 o 
  13  24  -2        2.80       26.44     44.33 o 
  14  24  -2      249.31      209.50     71.54 o 
  15  24  -2      390.19      294.51    132.09 o 
  16  24  -2      116.25       99.51    112.79 o 
   1  25  -2      322.87      267.10     52.86 o 
   2  25  -2      102.35      177.17     44.96 o 
   3  25  -2      534.82      574.84     70.94 o 
   4  25  -2      366.96      398.93     71.84 o 
   5  25  -2      399.46      410.10     63.50 o 
   6  25  -2      225.69      198.07     48.21 o 
   7  25  -2      192.77      178.76     53.23 o 
   8  25  -2       16.51       10.35     36.86 o 
   9  25  -2        2.81       19.54     42.13 o 
  10  25  -2       67.22       63.60     50.31 o 
  11  25  -2      635.95      699.81     97.86 o 
  12  25  -2       99.74      123.28     56.75 o 
  13  25  -2      775.04      786.79    184.73 o 
  14  25  -2      201.45      244.13    128.33 o 
   0  26  -2      368.05      434.14     90.37 o 
   1  26  -2      359.07      407.78     73.12 o 
   2  26  -2      473.67      624.25     75.14 o 
   3  26  -2       20.12       59.43     42.29 o 
   4  26  -2      383.46      352.31     70.14 o 
   5  26  -2      104.35      105.08     47.17 o 
   6  26  -2      136.79      201.43     56.32 o 
   7  26  -2      127.30      130.04     62.65 o 
   8  26  -2      347.60      380.17     74.79 o 
   9  26  -2      153.04      230.16     64.59 o 
  10  26  -2      638.75      726.71     98.48 o 
  11  26  -2       30.06       88.98    104.77 o 
  12  26  -2       99.60      101.51     99.26 o 
   1  27  -2      112.85      128.35     44.29 o 
   2  27  -2      366.97      425.40     75.82 o 
   3  27  -2       75.99       93.14     50.73 o 
   4  27  -2      326.46      336.09    105.77 o 
   5  27  -2      184.95      233.67     59.82 o 
   6  27  -2      356.84      480.19     98.25 o 
   7  27  -2        8.74       55.55     52.66 o 
   8  27  -2       86.40      181.68     70.53 o 
   0  28  -2      595.31      613.07    110.22 o 
   1  28  -2      376.81      446.61     66.68 o 
   2  28  -2       76.92       91.17     47.30 o 
   3  28  -2      297.77      287.04     68.60 o 
   4  28  -2       32.45       41.00     45.00 o 
   5  28  -2        6.19       45.87     76.45 o 
   2   0  -1    28764.94    35408.32    907.10 o 
   4   0  -1    19194.81    23106.72    678.50 o 
   6   0  -1   137370.55   167632.72   3546.51 o 
   8   0  -1    22956.52    25403.86    494.63 o 
  10   0  -1    28018.13    28256.89   1274.06 o 
  12   0  -1     6735.62     6626.32    225.99 o 
  14   0  -1    15205.87    16697.78    761.85 o 
  16   0  -1       94.58      111.95     24.15 o 
  18   0  -1     1013.76      986.68     58.58 o 
  20   0  -1     2105.39     2027.06    162.04 o 
  22   0  -1     1363.96     1246.75    154.40 o 
  24   0  -1     1248.44     1211.41    179.59 o 
  26   0  -1     1062.09     1174.87    129.96 o 
  28   0  -1      408.39      411.40     90.46 o 
   0   1  -1    40420.16    49171.20    392.77 o 
   1   1  -1    62807.54    77143.38    972.27 o 
   2   1  -1    15831.72    18400.67    266.00 o 
   3   1  -1    10805.43    12711.13    123.19 o 
   4   1  -1     3409.25     4233.64     56.92 o 
   5   1  -1    53918.24    63359.92    681.24 o 
   6   1  -1    16164.48    17187.72    397.31 o 
   7   1  -1    18636.91    20786.53    245.91 o 
   8   1  -1     4982.65     5643.05     86.34 o 
   9   1  -1    16582.51    18534.59    222.86 o 
  10   1  -1     2742.54     2770.25     57.88 o 
  11   1  -1     6274.06     6236.54    125.06 o 
  12   1  -1      809.78      709.75     70.99 o 
  13   1  -1      910.00      869.16     75.95 o 
  14   1  -1      629.64      539.38     56.75 o 
  15   1  -1     2165.81     1892.25    103.56 o 
  16   1  -1      368.80      339.39     43.08 o 
  17   1  -1      833.52      759.04     52.38 o 
  18   1  -1     2002.08     1970.43     57.94 o 
  19   1  -1     5802.49     5538.55    189.01 o 
  20   1  -1      475.00      513.23     42.80 o 
  21   1  -1        1.30       14.78     19.97 o 
  22   1  -1      829.09      858.10     71.98 o 
  23   1  -1     3638.99     3745.04    129.66 o 
  24   1  -1      890.21      890.71     77.15 o 
  25   1  -1     1256.56     1275.19     91.29 o 
  26   1  -1      962.59     1008.91     85.26 o 
  27   1  -1      441.69      458.81     64.33 o 
  28   1  -1      266.57      347.27     58.44 o 
  29   1  -1       43.43       79.59     38.99 o 
   1   2  -1    22171.51    26190.75    242.40 o 
   2   2  -1      386.14      438.28     16.47 o 
   3   2  -1     8788.54     8979.24     80.53 o 
   4   2  -1     4722.18     5664.32     58.29 o 
   5   2  -1    10015.82    11130.23    133.87 o 
   6   2  -1    26087.87    30224.01    400.74 o 
   7   2  -1    19583.25    22240.15    217.25 o 
   8   2  -1     8058.56     8607.01    126.03 o 
   9   2  -1     6479.62     6523.90    373.64 o 
  10   2  -1      531.04      499.36     63.18 o 
  11   2  -1    11627.58    12792.50    163.78 o 
  12   2  -1     3923.39     3960.27     71.04 o 
  13   2  -1    13569.89    13536.65    278.38 o 
  14   2  -1     4141.14     4343.15     73.95 o 
  15   2  -1    10248.94    10245.27    276.63 o 
  16   2  -1     3609.03     3456.75    114.38 o 
  17   2  -1       92.31      104.30     16.91 o 
  18   2  -1      356.92      249.96     45.58 o 
  19   2  -1      478.28      463.88     45.42 o 
  20   2  -1      791.22      748.44     48.72 o 
  21   2  -1     3993.19     3975.58    110.95 o 
  22   2  -1      202.11      201.54     39.05 o 
  23   2  -1     1442.14     1415.82     83.62 o 
  24   2  -1      243.12      310.65     50.78 o 
  25   2  -1      840.07      897.81     79.58 o 
  26   2  -1       71.26      100.49     38.18 o 
  27   2  -1       60.60      114.80     40.24 o 
  28   2  -1      318.75      372.28     58.81 o 
  29   2  -1     1302.87     1305.10    103.56 o 
   0   3  -1    12974.76    14492.05    447.41 o 
   1   3  -1    11164.88    13642.18    108.58 o 
   2   3  -1    33051.06    38074.34    319.73 o 
   3   3  -1    46547.74    53109.62    527.80 o 
   4   3  -1    24736.82    26291.58    293.68 o 
   5   3  -1      177.09      204.40     11.81 o 
   6   3  -1    10277.83    10724.39    137.74 o 
   7   3  -1     6193.15     5907.68     59.43 o 
   8   3  -1     2279.54     2340.87     40.78 o 
   9   3  -1     2569.77     2689.69     60.27 o 
  10   3  -1     3338.64     3360.57     73.16 o 
  11   3  -1     3053.48     2602.39    105.29 o 
  12   3  -1      145.33      133.66     17.55 o 
  13   3  -1     7577.68     7794.12    136.35 o 
  14   3  -1      821.18      874.62     55.88 o 
  15   3  -1     3346.14     3226.98     99.24 o 
  16   3  -1     1556.46     1533.84     46.57 o 
  17   3  -1     1929.74     2012.70     53.60 o 
  18   3  -1     5356.02     5270.37    102.97 o 
  19   3  -1      860.22      725.63     74.13 o 
  20   3  -1     2481.14     1848.19    238.80 o 
  21   3  -1      578.44      587.84     76.80 o 
  22   3  -1     1170.78     1029.35     67.01 o 
  23   3  -1       89.69      145.64     39.58 o 
  24   3  -1      440.60      377.90     55.41 o 
  25   3  -1      340.67      382.58     55.78 o 
  26   3  -1     1349.15     1368.17     96.26 o 
  27   3  -1     1593.44     1595.81     99.29 o 
  28   3  -1      490.82      469.63     65.75 o 
  29   3  -1      560.18      688.04     96.42 o 
   1   4  -1      454.59      503.35     17.44 o 
   2   4  -1   203252.73   235123.20   2090.23 o 
   3   4  -1     1512.23     1666.38     25.71 o 
   4   4  -1    33270.15    36862.23    323.64 o 
   5   4  -1     2498.06     2763.26     34.82 o 
   6   4  -1     6465.31     7229.11    109.32 o 
   7   4  -1     1565.14     1837.20     33.42 o 
   8   4  -1    12920.74    14402.22    180.18 o 
   9   4  -1      148.57      179.29     16.21 o 
  10   4  -1    13131.22    12785.64    214.75 o 
  11   4  -1     3212.37     3385.00     65.74 o 
  12   4  -1     5554.40     5851.25    136.29 o 
  13   4  -1     2273.53     2213.98     59.48 o 
  14   4  -1     6900.03     6999.91    155.06 o 
  15   4  -1      499.79      470.17     70.04 o 
  16   4  -1     7355.77     7469.86    111.86 o 
  17   4  -1      530.90      532.56     36.62 o 
  18   4  -1      102.34       78.03     20.08 o 
  19   4  -1      435.33      518.94     38.97 o 
  20   4  -1     8568.75     8972.73    215.65 o 
  21   4  -1        6.47       35.27     20.62 o 
  22   4  -1     8120.69     8007.66    183.07 o 
  23   4  -1      365.35      421.33     57.30 o 
  24   4  -1      861.56      889.03     77.46 o 
  25   4  -1       83.56      100.46     36.00 o 
  26   4  -1       67.46       87.49     36.81 o 
  27   4  -1       42.46       94.00     48.08 o 
  28   4  -1      159.35      224.69     60.60 o 
  29   4  -1      352.51      463.15    106.15 o 
   0   5  -1    26299.14    31682.15    560.20 o 
   1   5  -1     3424.87     4074.79     48.41 o 
   2   5  -1     6618.08     7847.34     89.66 o 
   3   5  -1    19786.62    23425.83    180.42 o 
   4   5  -1    39104.13    43868.07    402.87 o 
   5   5  -1     6884.04     7387.61     75.82 o 
   6   5  -1       44.32       42.80      7.18 o 
   7   5  -1     7522.01     7179.48    125.98 o 
   8   5  -1     3951.03     4216.83     63.96 o 
   9   5  -1    24219.65    25333.09    225.54 o 
  10   5  -1     7477.00     8050.26    123.83 o 
  11   5  -1    16541.50    16503.70    221.91 o 
  12   5  -1     3460.01     3297.82     61.34 o 
  13   5  -1     9364.15     9912.14    194.42 o 
  14   5  -1     5875.42     6024.61    125.88 o 
  15   5  -1     2910.92     2743.24     63.37 o 
  16   5  -1      496.55      428.93     34.16 o 
  17   5  -1     2698.95     1871.58    329.30 o 
  18   5  -1     1557.95     1510.59    146.17 o 
  19   5  -1     1874.57     1796.18     61.20 o 
  20   5  -1      294.87      314.50     38.09 o 
  21   5  -1      248.56      260.26     36.40 o 
  22   5  -1      177.04      193.83     44.71 o 
  23   5  -1      117.33       55.71     26.83 o 
  24   5  -1      384.50      466.05     59.85 o 
  25   5  -1      666.53      723.73     74.60 o 
  26   5  -1      454.39      469.51     87.74 o 
  27   5  -1     2472.99     2393.60    139.69 o 
  28   5  -1     1241.41     1227.61    117.38 o 
  29   5  -1      671.16      724.86    118.77 o 
   1   6  -1    10134.45    11909.27     97.97 o 
   2   6  -1    65235.72    74687.64    711.51 o 
   3   6  -1    22002.37    23807.83    204.61 o 
   4   6  -1    14714.86    15763.30     88.94 o 
   5   6  -1    14816.09    15914.81    154.86 o 
   6   6  -1     3091.28     3206.66     59.93 o 
   7   6  -1     1338.63     1395.83     28.96 o 
   8   6  -1     5058.67     5224.81     74.66 o 
   9   6  -1      966.63     1014.44     27.97 o 
  10   6  -1     1319.51     1493.82     34.49 o 
  11   6  -1    12749.30    13455.88    162.18 o 
  12   6  -1     9848.43    10535.10    126.45 o 
  13   6  -1     2199.14     2223.69     53.99 o 
  14   6  -1     2327.20     2212.83     56.22 o 
  15   6  -1     7779.57     8191.79    151.54 o 
  16   6  -1     1031.60     1084.59     49.69 o 
  17   6  -1     3077.92     2940.46     79.19 o 
  18   6  -1      196.19      181.67     26.19 o 
  19   6  -1     2853.47     2233.92    318.62 o 
  20   6  -1     1371.61     1267.71    110.68 o 
  21   6  -1     9058.69     9105.22    152.47 o 
  22   6  -1     1791.27     1933.42     83.95 o 
  23   6  -1     1712.42     1552.65     87.81 o 
  24   6  -1      302.17      279.23     56.73 o 
  25   6  -1       44.26       65.18     39.90 o 
  26   6  -1      119.81       95.44     43.80 o 
  27   6  -1       62.10       63.10     43.41 o 
  28   6  -1       71.68      131.83     67.17 o 
   0   7  -1    31625.64    34006.10    568.66 o 
   1   7  -1    35383.30    35643.78   1256.08 o 
   2   7  -1    10746.67    11363.55    326.80 o 
   3   7  -1     1657.65     1765.07     31.55 o 
   4   7  -1     1866.72     1923.98     30.86 o 
   5   7  -1     8498.81     8912.92     80.25 o 
   6   7  -1     2294.61     2200.41     36.74 o 
   7   7  -1     1275.39     1480.68     31.42 o 
   8   7  -1    13501.45    14393.79    186.05 o 
   9   7  -1     4339.77     4610.21     70.47 o 
  10   7  -1    20758.05    21691.12    245.20 o 
  11   7  -1     4947.88     4887.31     68.27 o 
  12   7  -1     1552.70     1596.33     39.47 o 
  13   7  -1     4090.11     4248.06     74.19 o 
  14   7  -1    10240.28    10446.82    161.65 o 
  15   7  -1     1270.43     1290.18     46.68 o 
  16   7  -1     1641.76     1525.13     57.75 o 
  17   7  -1      287.67      394.10     37.76 o 
  18   7  -1     4948.36     5005.38    175.19 o 
  19   7  -1      701.16      649.78     48.18 o 
  20   7  -1      234.87      195.81     30.46 o 
  21   7  -1      432.08      346.36     87.24 o 
  22   7  -1      376.51      452.87     51.75 o 
  23   7  -1     2270.49     2500.02    114.68 o 
  24   7  -1      173.90      178.07     50.60 o 
  25   7  -1      227.11      218.59     56.08 o 
  26   7  -1     1292.37     1281.93    142.67 o 
  27   7  -1      247.52      217.94     71.45 o 
  28   7  -1     1046.59      980.30    157.66 o 
   1   8  -1     1154.18     1137.02     34.51 o 
   2   8  -1     2614.68     2985.35     57.72 o 
   3   8  -1    20914.20    23480.13    168.06 o 
   4   8  -1     1608.53     1460.75     29.05 o 
   5   8  -1     3082.14     3001.89     41.94 o 
   6   8  -1     9529.72     9505.36     76.53 o 
   7   8  -1    12175.24    13959.34    170.80 o 
   8   8  -1     7865.58     7433.39     86.22 o 
   9   8  -1     3316.30     3307.74     51.33 o 
  10   8  -1    12523.66    12059.42    135.06 o 
  11   8  -1     1431.13     1411.15     37.29 o 
  12   8  -1     7307.41     7171.34     93.76 o 
  13   8  -1     3105.10     3253.52     69.02 o 
  14   8  -1     2008.28     1982.03     55.08 o 
  15   8  -1     1835.69     1715.46     59.95 o 
  16   8  -1      983.67     1005.76     50.50 o 
  17   8  -1      243.88      253.71     33.44 o 
  18   8  -1      354.59      303.90     35.71 o 
  19   8  -1      409.89      366.59     40.03 o 
  20   8  -1     1454.96     1494.70     66.02 o 
  21   8  -1     1470.50     1473.91     73.97 o 
  22   8  -1      977.02      862.99    163.02 o 
  23   8  -1     1128.01     1263.16     88.86 o 
  24   8  -1      314.62      318.82     74.70 o 
  25   8  -1      117.00      142.91     67.68 o 
  26   8  -1       81.17       60.93     59.12 o 
  27   8  -1       86.27       66.21     56.32 o 
   0   9  -1    13495.32    15017.81    182.30 o 
   1   9  -1     7474.46     7597.51     98.50 o 
   2   9  -1     3087.38     3185.30     68.25 o 
   3   9  -1      440.83      485.18     25.65 o 
   4   9  -1     1749.23     1701.76     32.90 o 
   5   9  -1     4423.58     4417.21     51.13 o 
   6   9  -1      767.82      880.72     26.41 o 
   7   9  -1     3677.36     3265.37     49.45 o 
   8   9  -1      939.65      887.89     29.10 o 
   9   9  -1    12507.35    13406.01    168.97 o 
  10   9  -1      795.41      882.13     30.65 o 
  11   9  -1     9585.83     9434.53    154.78 o 
  12   9  -1     2368.90     2224.70     61.69 o 
  13   9  -1       45.65       79.02     18.25 o 
  14   9  -1     2314.45     2308.45     59.81 o 
  15   9  -1      315.00      358.61     34.70 o 
  16   9  -1      884.22      791.76     47.49 o 
  17   9  -1     3805.34     3678.23     90.60 o 
  18   9  -1      452.01      426.36     41.84 o 
  19   9  -1     4962.19     4789.80    122.18 o 
  20   9  -1      297.36      266.26     41.30 o 
  21   9  -1      314.81      404.48     56.50 o 
  22   9  -1     2465.94     2508.58    110.95 o 
  23   9  -1      451.99      544.26     75.22 o 
  24   9  -1      638.42      658.11     85.48 o 
  25   9  -1      973.27     1122.97    137.16 o 
  26   9  -1        5.60        5.53     40.95 o 
  27   9  -1      304.35      229.32     81.48 o 
   1  10  -1     1318.94     1339.45     37.05 o 
   2  10  -1      344.84      265.13     22.27 o 
   3  10  -1     9081.25     9086.00    183.58 o 
   4  10  -1     1701.00     1821.76     41.63 o 
   5  10  -1     4823.42     4767.84     57.97 o 
   6  10  -1    10743.74    10515.29     87.71 o 
   7  10  -1    15314.64    15791.62    110.47 o 
   8  10  -1     9486.92     9514.41     88.69 o 
   9  10  -1     3840.93     3514.90     56.46 o 
  10  10  -1       67.58       81.34     14.25 o 
  11  10  -1    19214.75    18587.57    210.10 o 
  12  10  -1      152.65      223.15     24.36 o 
  13  10  -1     5752.40     5788.98     90.51 o 
  14  10  -1      930.06     1077.40     44.94 o 
  15  10  -1     1440.78     1498.19     63.08 o 
  16  10  -1      258.99      296.31     34.52 o 
  17  10  -1     1142.95     1151.65     64.20 o 
  18  10  -1      641.17      670.98     55.88 o 
  19  10  -1      494.97      462.66     57.50 o 
  20  10  -1        2.57        0.00     27.41 o 
  21  10  -1      939.65      984.80     79.71 o 
  22  10  -1      240.91      251.88     49.98 o 
  23  10  -1      123.14      115.60     39.22 o 
  24  10  -1       16.91       40.02     39.28 o 
  25  10  -1      170.93      162.85     68.38 o 
  26  10  -1       31.76        6.12     47.20 o 
  27  10  -1       13.13      114.10     58.60 o 
   0  11  -1    50766.69    51837.68   2718.28 o 
   1  11  -1     5120.78     4997.68     71.27 o 
   2  11  -1    10576.94    10714.87    146.97 o 
   3  11  -1     1276.63     1410.59     49.43 o 
   4  11  -1    13191.39    13705.77    235.24 o 
   5  11  -1     2173.23     2038.48     41.25 o 
   6  11  -1     3899.09     3968.15     67.00 o 
   7  11  -1      542.58      516.21     25.10 o 
   8  11  -1     4999.72     4992.65     67.12 o 
   9  11  -1     4612.29     4632.21     66.43 o 
  10  11  -1     4561.32     4483.89     82.29 o 
  11  11  -1     1189.60     1198.48     42.47 o 
  12  11  -1      510.75      442.29     31.07 o 
  13  11  -1     1769.30     1846.85     61.48 o 
  14  11  -1        7.46       29.09     16.42 o 
  15  11  -1      295.58      363.09     48.33 o 
  16  11  -1     2190.84     2237.40     95.41 o 
  17  11  -1     1039.41     1110.36     77.29 o 
  18  11  -1     8810.72     8656.12    188.68 o 
  19  11  -1      229.45      299.85     51.34 o 
  20  11  -1     1195.97     1196.97     86.08 o 
  21  11  -1      314.41      376.41     57.92 o 
  22  11  -1      267.67      254.89     50.96 o 
  23  11  -1      276.53      381.20     60.50 o 
  24  11  -1     1073.24     1196.54    111.02 o 
  25  11  -1        7.87        0.00     46.60 o 
  26  11  -1      304.99      354.84    103.64 o 
   1  12  -1      974.17      925.27     99.31 o 
   2  12  -1     4433.54     4553.14     77.37 o 
   3  12  -1      684.01      697.79     40.77 o 
   4  12  -1     6283.95     6066.66    116.65 o 
   5  12  -1    10132.74     9770.02    121.23 o 
   6  12  -1     1218.43     1217.98     35.27 o 
   7  12  -1    11236.16    10903.90    127.47 o 
   8  12  -1      632.71      690.51     29.95 o 
   9  12  -1     1281.49     1250.76     42.05 o 
  10  12  -1     2339.27     2114.96     49.18 o 
  11  12  -1      157.27      130.92     23.55 o 
  12  12  -1    10291.94    10534.03    156.49 o 
  13  12  -1     2192.54     2345.02     78.99 o 
  14  12  -1      697.58      696.29     61.07 o 
  15  12  -1      401.73      451.14     53.42 o 
  16  12  -1     1263.86     1259.44     77.42 o 
  17  12  -1      584.42      607.56     63.90 o 
  18  12  -1      115.11      188.99     44.08 o 
  19  12  -1        5.50       14.09     30.04 o 
  20  12  -1     2865.40     3018.30    122.16 o 
  21  12  -1        3.36       34.54     31.48 o 
  22  12  -1     1292.76     1414.01     94.25 o 
  23  12  -1      229.29      241.71     50.52 o 
  24  12  -1      378.47      504.79     82.33 o 
  25  12  -1       17.66        0.76     46.42 o 
  26  12  -1       45.24        7.64     58.03 o 
   0  13  -1     3218.89     3243.10     96.54 o 
   1  13  -1     2495.51     2598.27     57.05 o 
   2  13  -1     3667.62     3749.60     67.60 o 
   3  13  -1       28.24       32.59     13.72 o 
   4  13  -1     2529.81     2483.59     61.70 o 
   5  13  -1     3852.44     4326.81     91.28 o 
   6  13  -1      825.40      829.38     32.18 o 
   7  13  -1     3182.68     3140.28     63.96 o 
   8  13  -1     4365.33     3874.29     71.84 o 
   9  13  -1     8242.38     8188.96    104.06 o 
  10  13  -1     1812.74     1816.97     58.98 o 
  11  13  -1     5692.18     5228.19    113.04 o 
  12  13  -1      702.93      607.44     48.76 o 
  13  13  -1      751.88      737.29     52.33 o 
  14  13  -1      622.78      693.10     62.77 o 
  15  13  -1     2310.39     2343.18     99.07 o 
  16  13  -1       86.92      137.40     39.18 o 
  17  13  -1     6763.33     6818.51    171.23 o 
  18  13  -1      351.47      342.43     54.48 o 
  19  13  -1     3304.76     3105.89    123.59 o 
  20  13  -1      449.61      447.22     62.19 o 
  21  13  -1       31.77       61.49     37.80 o 
  22  13  -1      125.91      146.51     45.53 o 
  23  13  -1      206.84      227.88     52.80 o 
  24  13  -1       32.54       49.54     45.62 o 
  25  13  -1      375.27      417.01    106.40 o 
   1  14  -1     2960.40     2757.16     60.60 o 
   2  14  -1     2055.32     2055.37     64.73 o 
   3  14  -1     7433.23     7475.45     91.55 o 
   4  14  -1     3727.36     3642.20     77.98 o 
   5  14  -1      699.39      579.33    129.61 o 
   6  14  -1     7635.72     7329.87    214.40 o 
   7  14  -1     1205.18     1346.04     51.97 o 
   8  14  -1      696.21      726.87     42.90 o 
   9  14  -1     2068.08     1951.07     63.02 o 
  10  14  -1      785.76      784.23     52.43 o 
  11  14  -1     3029.19     3089.21    107.83 o 
  12  14  -1      441.20      505.79     46.69 o 
  13  14  -1      735.44      783.84     56.10 o 
  14  14  -1     1861.71     1978.77    117.87 o 
  15  14  -1      109.30      113.79     35.75 o 
  16  14  -1       80.06       44.22     34.16 o 
  17  14  -1      595.74      659.04     68.20 o 
  18  14  -1      142.59      139.40     41.67 o 
  19  14  -1      914.39      956.95     82.86 o 
  20  14  -1      370.77      512.77     67.81 o 
  21  14  -1     3544.78     3504.88    140.34 o 
  22  14  -1      919.04      972.18     89.08 o 
  23  14  -1      413.20      468.68     68.70 o 
  24  14  -1      343.14      304.37     62.30 o 
  25  14  -1      131.28      110.95     59.31 o 
   0  15  -1     2902.61     2156.46    610.75 o 
   1  15  -1     2438.87     2144.46    100.95 o 
   2  15  -1      228.24      274.04     24.53 o 
   3  15  -1       74.32       85.05     17.31 o 
   4  15  -1     1434.81     1436.88     48.36 o 
   5  15  -1     4370.02     4500.91     88.26 o 
   6  15  -1      713.17      588.36     82.72 o 
   7  15  -1      369.59      333.81     32.97 o 
   8  15  -1     8128.33     7658.40    120.71 o 
   9  15  -1     1830.74     1739.85     62.53 o 
  10  15  -1     5411.59     5772.29    123.61 o 
  11  15  -1       31.28       25.01     23.09 o 
  12  15  -1      509.22      554.94     51.06 o 
  13  15  -1      238.69      259.79     45.95 o 
  14  15  -1     3559.45     3539.22    122.95 o 
  15  15  -1       22.73       61.01     33.21 o 
  16  15  -1     4183.84     4295.81    139.81 o 
  17  15  -1       14.34       18.62     31.02 o 
  18  15  -1     2244.07     2223.33    108.81 o 
  19  15  -1      321.44      379.83     61.38 o 
  20  15  -1     1159.80     1176.85     93.03 o 
  21  15  -1        1.76       44.80     40.00 o 
  22  15  -1       91.73       62.90     40.96 o 
  23  15  -1      125.28      154.42     50.04 o 
  24  15  -1       36.46       66.15     43.59 o 
  25  15  -1       54.36        0.00     86.97 o 
   1  16  -1      458.59      439.77     33.10 o 
   2  16  -1     3473.28     3361.81     99.46 o 
   3  16  -1     3612.74     3613.30     69.62 o 
   4  16  -1     4858.90     5127.39     92.18 o 
   5  16  -1     1944.52     1997.40     63.38 o 
   6  16  -1     1246.83     1069.85     97.55 o 
   7  16  -1      462.24      442.35     36.39 o 
   8  16  -1     1341.88     1403.61     57.98 o 
   9  16  -1     1529.89     1501.73     61.88 o 
  10  16  -1      330.79      290.19     39.91 o 
  11  16  -1      297.99      297.32     41.46 o 
  12  16  -1     2002.53     2137.55    104.29 o 
  13  16  -1     1140.94     1189.94     79.71 o 
  14  16  -1      196.79      187.33     41.93 o 
  15  16  -1      859.74      928.88     78.15 o 
  16  16  -1      262.59      256.64     50.19 o 
  17  16  -1        3.11        9.87     31.76 o 
  18  16  -1      132.07      194.26     49.65 o 
  19  16  -1      197.15      267.97     55.43 o 
  20  16  -1     2054.76     2071.13    112.57 o 
  21  16  -1     1374.31     1298.65    100.49 o 
  22  16  -1      565.54      546.70     76.60 o 
  23  16  -1      524.65      605.16     80.65 o 
  24  16  -1        1.92        0.00     46.42 o 
   0  17  -1     6127.41     6360.19    153.01 o 
   1  17  -1     2532.69     2684.17     67.01 o 
   2  17  -1       32.36       32.88     16.04 o 
   3  17  -1       23.39       25.92     17.62 o 
   4  17  -1     1388.81     1394.02     52.20 o 
   5  17  -1      134.75      139.70     24.03 o 
   6  17  -1      401.38      445.87     39.40 o 
   7  17  -1     2805.91     2125.60    400.07 o 
   8  17  -1      550.51      662.65     46.61 o 
   9  17  -1     6647.24     6170.41    133.12 o 
  10  17  -1     2431.36     2444.50     87.97 o 
  11  17  -1      742.10      800.50     59.67 o 
  12  17  -1      330.02      396.30     47.14 o 
  13  17  -1      120.08      122.20     38.65 o 
  14  17  -1      758.85      831.44     75.33 o 
  15  17  -1     3021.87     3024.68    132.27 o 
  16  17  -1      868.80      931.52     81.54 o 
  17  17  -1     1498.84     1645.91     99.80 o 
  18  17  -1       14.91       21.39     35.42 o 
  19  17  -1     1562.49     1547.62    103.87 o 
  20  17  -1      248.98      305.33     61.81 o 
  21  17  -1      584.42      530.55     75.32 o 
  22  17  -1       96.80      132.80     51.34 o 
  23  17  -1      112.03      131.20     52.19 o 
  24  17  -1       86.83      130.25     72.37 o 
   1  18  -1     1217.81      854.89    140.22 o 
   2  18  -1     3162.13     3027.72    130.72 o 
   3  18  -1     1598.37     1533.42     55.83 o 
   4  18  -1     1747.60     1741.19     59.28 o 
   5  18  -1     2324.58     2329.10     67.22 o 
   6  18  -1     1609.65     1595.63     57.71 o 
   7  18  -1     3558.18     3645.93    102.52 o 
   8  18  -1      658.93      599.77     90.13 o 
   9  18  -1     1421.92     1404.75     70.74 o 
  10  18  -1      195.76      219.94     38.86 o 
  11  18  -1     1067.63     1164.99     69.43 o 
  12  18  -1      207.56      305.53     50.62 o 
  13  18  -1      396.98      417.61     59.60 o 
  14  18  -1     2038.23     1754.53     96.83 o 
  15  18  -1       78.77      110.06     39.87 o 
  16  18  -1      282.81      317.46     56.28 o 
  17  18  -1      191.60      201.61     49.54 o 
  18  18  -1       47.52       96.55     42.31 o 
  19  18  -1      275.85      317.51     61.86 o 
  20  18  -1      651.62      711.57     84.49 o 
  21  18  -1      199.99      241.65     58.41 o 
  22  18  -1      682.19      739.25     89.26 o 
  23  18  -1        2.95        0.00     49.16 o 
   0  19  -1     5888.42     5426.72    156.65 o 
   1  19  -1      103.21       77.52     20.70 o 
   2  19  -1      140.21      105.74     23.01 o 
   3  19  -1     1211.10     1179.90     57.74 o 
   4  19  -1      226.19      254.36     30.85 o 
   5  19  -1      686.98      680.63     44.12 o 
   6  19  -1      177.33      240.56     33.50 o 
   7  19  -1     1261.56     1253.22     61.12 o 
   8  19  -1     3248.87     3247.21    116.28 o 
   9  19  -1      178.53      139.31     32.57 o 
  10  19  -1      874.84      963.40     75.46 o 
  11  19  -1      375.65      482.10     51.68 o 
  12  19  -1      884.26     1050.21     82.49 o 
  13  19  -1       46.19       65.27     38.03 o 
  14  19  -1       16.56       38.62     34.13 o 
  15  19  -1      421.57      416.10     63.20 o 
  16  19  -1      731.65      832.20     81.77 o 
  17  19  -1        1.62       41.20     37.90 o 
  18  19  -1     1520.60     1609.80    107.18 o 
  19  19  -1      150.05      124.73     50.31 o 
  20  19  -1      996.85     1002.43     97.23 o 
  21  19  -1       70.33       67.95     48.35 o 
  22  19  -1      117.70      136.31     65.97 o 
   1  20  -1      280.95      316.21     36.65 o 
   2  20  -1     1276.13     1011.42    172.87 o 
   3  20  -1      231.06      264.08     35.85 o 
   4  20  -1     1569.57     1458.76     71.13 o 
   5  20  -1     2534.66     2308.17     87.16 o 
   6  20  -1      259.31      227.24     38.70 o 
   7  20  -1     2309.86     2244.53     78.97 o 
   8  20  -1      896.24      967.19     66.92 o 
   9  20  -1      459.62      310.90    107.29 o 
  10  20  -1       93.62       50.36     28.55 o 
  11  20  -1      155.33      182.38     50.43 o 
  12  20  -1     1009.44     1145.19     87.43 o 
  13  20  -1     1855.06     1859.99    101.61 o 
  14  20  -1       10.74       58.47     37.74 o 
  15  20  -1      369.31      429.23     64.86 o 
  16  20  -1       48.02       84.17     41.32 o 
  17  20  -1       59.06      105.76     45.18 o 
  18  20  -1       29.23       78.52     44.52 o 
  19  20  -1      155.64      222.78     57.24 o 
  20  20  -1      148.87      171.15     55.39 o 
  21  20  -1       59.11       28.86     53.50 o 
   0  21  -1      821.11      871.56     80.78 o 
   1  21  -1     4287.81     4060.93    132.95 o 
   2  21  -1      361.51      229.54     76.24 o 
   3  21  -1       74.00       80.67     27.80 o 
   4  21  -1      962.40      936.08     65.03 o 
   5  21  -1      873.93      909.64     65.06 o 
   6  21  -1      122.34      136.35     34.49 o 
   7  21  -1     1937.48     2032.77     98.24 o 
   8  21  -1      172.41      180.03     43.27 o 
   9  21  -1      759.56      755.52     75.90 o 
  10  21  -1       93.08      107.95     36.48 o 
  11  21  -1       96.41       42.25     34.11 o 
  12  21  -1      682.33      674.30     74.66 o 
  13  21  -1      100.38      145.96     45.46 o 
  14  21  -1      332.85      346.97     60.24 o 
  15  21  -1      269.61      215.07     53.00 o 
  16  21  -1       20.98       44.59     40.98 o 
  17  21  -1     1051.48     1115.97     99.18 o 
  18  21  -1       41.59       61.28     45.19 o 
  19  21  -1     1035.87     1109.64    104.54 o 
  20  21  -1       20.51        0.00     60.21 o 
   1  22  -1      183.34      235.61     45.44 o 
   2  22  -1      501.11      511.09     52.15 o 
   3  22  -1      583.95      475.22    131.09 o 
   4  22  -1     2403.02     2192.77     89.81 o 
   5  22  -1      421.83      439.92     51.53 o 
   6  22  -1     1612.39     1623.11     80.17 o 
   7  22  -1      166.18      160.72     42.41 o 
   8  22  -1      277.36      367.13     55.32 o 
   9  22  -1       14.47       28.69     31.57 o 
  10  22  -1      216.01      225.49     48.25 o 
  11  22  -1     1113.09     1206.48    112.57 o 
  12  22  -1     1199.46     1103.70    111.74 o 
  13  22  -1       98.26      105.47     48.96 o 
  14  22  -1      540.82      633.89     91.22 o 
  15  22  -1       26.56       61.52     42.66 o 
  16  22  -1       48.17       49.31     45.11 o 
  17  22  -1      214.30      234.13     63.34 o 
  18  22  -1       11.87       45.79     44.84 o 
  19  22  -1      348.30      442.90    155.15 o 
   0  23  -1      549.60      516.06     89.35 o 
   1  23  -1      532.13      617.69     67.82 o 
   2  23  -1      242.19      268.20     49.44 o 
   3  23  -1      827.56      818.02     73.74 o 
   4  23  -1       84.42       92.45     30.50 o 
   5  23  -1       47.85       83.40     32.01 o 
   6  23  -1      370.47      390.63     58.48 o 
   7  23  -1      210.95      256.91     49.90 o 
   8  23  -1     1906.31     1740.14     97.80 o 
   9  23  -1        8.21       61.78     36.21 o 
  10  23  -1     1279.19     1403.80    114.07 o 
  11  23  -1       96.60      159.43     53.67 o 
  12  23  -1       54.61       47.97     57.46 o 
  13  23  -1      411.58      345.70     75.09 o 
  14  23  -1      527.18      597.58     94.61 o 
  15  23  -1        9.86       22.65     47.32 o 
  16  23  -1      769.26      817.51    109.56 o 
  17  23  -1       25.94       64.11     70.68 o 
   1  24  -1        6.03       43.42     31.76 o 
   2  24  -1      694.68      752.02     75.46 o 
   3  24  -1      823.23      929.41     81.29 o 
   4  24  -1      326.09      366.39     57.33 o 
   5  24  -1      717.15      685.75     72.77 o 
   6  24  -1       63.11      115.05     47.44 o 
   7  24  -1       24.99       31.73     34.59 o 
   8  24  -1       11.19       47.63     34.20 o 
   9  24  -1       61.87       65.81     39.30 o 
  10  24  -1      211.34      209.32     60.83 o 
  11  24  -1      663.97      751.87     97.67 o 
  12  24  -1      142.28      145.12     58.65 o 
  13  24  -1      646.77      722.11    100.10 o 
  14  24  -1       10.91        0.00     47.14 o 
  15  24  -1      272.21      271.52     74.82 o 
  16  24  -1      135.49      134.85    110.79 o 
   0  25  -1       49.85       24.79     64.29 o 
   1  25  -1      452.12      490.90     65.38 o 
   2  25  -1      151.14      184.42     44.45 o 
   3  25  -1       28.03       49.61     34.12 o 
   4  25  -1      100.72       97.63     38.93 o 
   5  25  -1       25.85       36.70     39.98 o 
   6  25  -1      229.18      297.55     63.50 o 
   7  25  -1      458.40      509.49     78.97 o 
   8  25  -1       92.87      146.00     50.22 o 
   9  25  -1      854.59      894.48    102.31 o 
  10  25  -1       55.01       97.26     48.12 o 
  11  25  -1       35.48       80.98     48.22 o 
  12  25  -1       72.83       24.25     44.26 o 
  13  25  -1      139.00      154.34     64.24 o 
  14  25  -1       14.73       48.38     90.99 o 
  15  25  -1      225.29      402.29    151.39 o 
   1  26  -1      117.36       92.34     38.43 o 
   2  26  -1      321.72      371.95     59.74 o 
   3  26  -1      198.20      244.47     50.36 o 
   4  26  -1      741.80      715.32     93.01 o 
   5  26  -1       12.86       43.26     41.30 o 
   6  26  -1       19.88       16.28     38.98 o 
   7  26  -1      520.48      603.90     87.65 o 
   8  26  -1      123.28      169.49     54.92 o 
   9  26  -1       95.03      126.56    142.49 o 
  10  26  -1      274.07      260.03     80.04 o 
  11  26  -1       73.57      126.07    106.78 o 
  12  26  -1      521.73      675.25    172.70 o 
  13  26  -1       23.73        0.00     97.75 o 
   0  27  -1      812.02     1018.02    131.34 o 
   1  27  -1       52.72       70.63     40.02 o 
   2  27  -1      344.74      374.12     61.84 o 
   3  27  -1      232.19      254.09     53.05 o 
   4  27  -1       42.19       79.98     55.95 o 
   5  27  -1       46.62       70.40     44.76 o 
   6  27  -1       66.28      106.05     47.71 o 
   7  27  -1      183.26      163.32     58.04 o 
   8  27  -1      616.86      830.86    130.33 o 
   1  28  -1       54.94      121.07     43.42 o 
   2  28  -1       87.43      121.80     44.80 o 
   3  28  -1      857.91      916.21    108.24 o 
   4  28  -1       12.49       16.89     40.33 o 
   5  28  -1      454.94      724.49    121.24 o 
   6  28  -1      182.80       83.72     84.22 o 
   0  29  -1      236.28      236.86    108.03 o 
   1  29  -1      670.35      657.84    113.74 o 
   2   0   0    63147.98    63209.96   3863.44 o 
   4   0   0     2089.91     2169.93    159.49 o 
   6   0   0    34586.46    40866.95    546.87 o 
   8   0   0    15388.46    17279.85    356.24 o 
  10   0   0      899.36      831.96     36.19 o 
  12   0   0       24.95       21.23     13.51 o 
  14   0   0     1498.03     1479.27     56.59 o 
  16   0   0      194.08      218.59     29.66 o 
  18   0   0     2579.39     2948.10    220.71 o 
  20   0   0     4054.83     4025.84    175.17 o 
  22   0   0     1976.14     1944.80    133.22 o 
  24   0   0     4451.57     4181.72    201.59 o 
  26   0   0     1547.99     1469.64    128.03 o 
  28   0   0      588.86      641.31    109.76 o 
   1   1   0     2350.91        0.69      1.10 o 
   2   1   0     8266.96     9004.69    155.83 o 
   3   1   0       82.93       30.26     11.42 o 
   4   1   0      106.59       84.17     14.18 o 
   5   1   0    79208.43    88792.67   1682.24 o 
   6   1   0    28282.83    33669.20    317.02 o 
   7   1   0     7041.71     7915.73    251.65 o 
   8   1   0     1159.19     1268.95     27.54 o 
   9   1   0     1063.88     1110.77     27.62 o 
  10   1   0     2917.56     2738.04     46.65 o 
  11   1   0    11957.69    12826.43    206.37 o 
  12   1   0     4540.45     4332.46     60.40 o 
  13   1   0     6679.41     6678.68    114.30 o 
  14   1   0       91.04      104.34     15.55 o 
  15   1   0        2.95       12.81     10.41 o 
  16   1   0      611.92      605.73     30.72 o 
  17   1   0      879.86      944.15     40.55 o 
  18   1   0      729.26      781.84     45.45 o 
  19   1   0       81.16       89.37     22.90 o 
  20   1   0     2121.13     1988.80     77.33 o 
  21   1   0      524.51      497.63     57.41 o 
  22   1   0     1400.85     1260.71     91.57 o 
  23   1   0      199.42      217.77     44.04 o 
  24   1   0      587.65      739.66     77.75 o 
  25   1   0     1033.51      984.19     82.83 o 
  26   1   0      640.57      673.82     73.81 o 
  27   1   0        0.26       27.68     32.62 o 
  28   1   0      115.20      198.02     48.62 o 
  29   1   0     1492.00     1483.59    109.86 o 
   0   2   0    78244.76    85293.14   2543.98 o 
   1   2   0    77085.50    94256.71    633.83 o 
   2   2   0      757.50      776.38     17.23 o 
   3   2   0     4683.45     4686.99     63.70 o 
   4   2   0    22004.76    25518.49    330.60 o 
   5   2   0    46943.13    53615.08    792.50 o 
   6   2   0     6581.59     7260.59     95.09 o 
   7   2   0      102.59       77.63     15.73 o 
   8   2   0     1912.27     2015.94     36.40 o 
   9   2   0    30391.44    33049.05    400.78 o 
  10   2   0     3649.68     3547.71    133.61 o 
  11   2   0     6170.93     5798.78    143.18 o 
  12   2   0     2661.07     2856.35     50.05 o 
  13   2   0     3417.84     3116.75     61.10 o 
  14   2   0     3340.34     3453.57     59.21 o 
  15   2   0       56.17       76.37     14.90 o 
  16   2   0      233.46      211.80     21.12 o 
  17   2   0      367.10      371.44     30.17 o 
  18   2   0      590.90      613.27     37.41 o 
  19   2   0     4125.97     3998.84    132.37 o 
  20   2   0     1150.07     1255.14     64.21 o 
  21   2   0        0.19       18.41     25.00 o 
  22   2   0      153.14      182.55     39.41 o 
  23   2   0     3124.48     3121.20    120.62 o 
  24   2   0      268.41      351.46     52.75 o 
  25   2   0     1194.50     1166.27     88.54 o 
  26   2   0       50.49       62.46     35.11 o 
  27   2   0     1842.92     1839.17    106.56 o 
  28   2   0       89.63      157.49     45.89 o 
  29   2   0      416.62      446.85     72.03 o 
   1   3   0    16196.50    16529.61    108.75 o 
   2   3   0     3013.89     2646.03     41.94 o 
   3   3   0     7639.57     9230.47     99.63 o 
   4   3   0    37433.56    41609.39    481.97 o 
   5   3   0    16691.20    19626.58    299.67 o 
   6   3   0     1847.04     1745.54     39.21 o 
   7   3   0     7595.31     7559.10    163.96 o 
   8   3   0     7844.67     8197.57     82.35 o 
   9   3   0      385.03      457.37     62.34 o 
  10   3   0     3328.75     2824.22     75.22 o 
  11   3   0     5960.70     6824.93     96.27 o 
  12   3   0     6500.23     6375.87    135.37 o 
  13   3   0    11068.05    11738.02    210.37 o 
  14   3   0       46.60       49.27     12.86 o 
  15   3   0     3993.37     4002.63     71.27 o 
  16   3   0      682.68      699.94     37.21 o 
  17   3   0     5541.48     5157.73    107.36 o 
  18   3   0       48.45       63.14     17.57 o 
  19   3   0     1461.07     1636.38     75.48 o 
  20   3   0     1084.67     1128.08     62.48 o 
  21   3   0     8285.19     8004.14    276.15 o 
  22   3   0     1866.45     1814.85     91.56 o 
  23   3   0     1779.22     1755.82     92.63 o 
  24   3   0      638.15      743.74     73.39 o 
  25   3   0      164.34      122.99     38.87 o 
  26   3   0      310.99      350.79     56.15 o 
  27   3   0        1.02        1.13     31.83 o 
  28   3   0      942.33      982.06     90.53 o 
  29   3   0       43.54       31.65     39.19 o 
   0   4   0    16705.83    21085.86    453.06 o 
   1   4   0     1219.11     1485.32     22.25 o 
   2   4   0     7729.49     7060.93     80.97 o 
   3   4   0    13885.41    16686.68    175.30 o 
   4   4   0      143.93      188.91     10.66 o 
   5   4   0    42555.07    47389.69    609.20 o 
   6   4   0     5770.58     5776.14     70.67 o 
   7   4   0    20574.01    20261.90    231.76 o 
   8   4   0    21550.26    22108.00    258.98 o 
   9   4   0    13231.77    14089.58    394.48 o 
  10   4   0    14553.32    15118.72    188.36 o 
  11   4   0      315.72      284.66     43.25 o 
  12   4   0    16730.54    17573.72    288.86 o 
  13   4   0      912.37      662.35     81.19 o 
  14   4   0     2391.92     2159.47     56.54 o 
  15   4   0      529.25      578.42     41.49 o 
  16   4   0     5289.78     5141.65    150.33 o 
  17   4   0      416.78      468.54     34.08 o 
  18   4   0      208.83      273.85     29.83 o 
  19   4   0      322.20      327.42     34.78 o 
  20   4   0     1185.52     1206.29     64.97 o 
  21   4   0      956.01     1103.75     66.83 o 
  22   4   0      234.56      333.97     51.14 o 
  23   4   0        1.09       13.03     26.14 o 
  24   4   0      285.77      277.41     49.31 o 
  25   4   0       69.08       93.81     35.15 o 
  26   4   0     1908.12     1910.89    103.96 o 
  27   4   0       48.73       48.26     35.02 o 
  28   4   0     3066.01     3017.52    135.62 o 
  29   4   0        9.43      101.04     49.58 o 
   1   5   0    19971.13    24590.32    187.64 o 
   2   5   0    20245.79    23662.20    379.14 o 
   3   5   0    63642.34    72669.28    568.72 o 
   4   5   0     1064.39     1182.21     23.74 o 
   5   5   0     8922.60     8926.75     85.12 o 
   6   5   0     6409.98     7522.26     80.53 o 
   7   5   0    12357.58    12851.53    176.75 o 
   8   5   0     1230.97     1152.58     29.06 o 
   9   5   0     1722.86     1843.70     38.27 o 
  10   5   0     6144.44     6595.85     72.71 o 
  11   5   0    12644.36    14068.85    176.98 o 
  12   5   0    13183.47    13666.84    236.16 o 
  13   5   0     1886.28     1479.51    232.07 o 
  14   5   0     2546.67     2287.06     58.34 o 
  15   5   0     2923.22     2891.24     70.71 o 
  16   5   0     1987.46     1593.18    228.77 o 
  17   5   0     8872.47     8599.50    260.39 o 
  18   5   0       89.07       92.42     22.42 o 
  19   5   0     1232.42     1161.86     54.16 o 
  20   5   0     3855.83     3519.62    103.65 o 
  21   5   0     9764.51     9208.73    221.79 o 
  22   5   0     2190.27     2178.65     99.98 o 
  23   5   0     2162.83     2187.48    102.55 o 
  24   5   0        1.82       26.65     27.91 o 
  25   5   0      217.23      239.02     48.44 o 
  26   5   0       49.84      116.60     38.81 o 
  27   5   0      364.59      381.54     60.03 o 
  28   5   0       21.23       70.53     40.35 o 
  29   5   0      425.42      530.62    145.13 o 
   0   6   0    19729.05    23302.89    917.73 o 
   1   6   0     4578.45     5217.89     51.10 o 
   2   6   0    25935.66    30970.05    305.78 o 
   3   6   0      236.35      218.07     31.36 o 
   4   6   0     2287.37     2406.48     35.01 o 
   5   6   0     4218.23     4782.58     53.03 o 
   6   6   0     2939.80     3571.96     71.22 o 
   7   6   0       21.63       63.96     10.10 o 
   8   6   0     6627.47     7205.33     74.80 o 
   9   6   0    50549.30    52889.33    615.56 o 
  10   6   0     3276.00     3174.78     51.64 o 
  11   6   0    11944.70    11772.57    100.75 o 
  12   6   0       54.69       44.24     12.84 o 
  13   6   0     2298.94     2372.12     50.29 o 
  14   6   0    11826.91    11699.91    461.52 o 
  15   6   0     4040.28     3484.65    400.86 o 
  16   6   0     9162.38     9207.47    298.78 o 
  17   6   0     2213.52     2125.38     97.64 o 
  18   6   0       15.34       16.91     14.96 o 
  19   6   0      770.44      596.99     88.73 o 
  20   6   0      363.24      354.00     38.56 o 
  21   6   0       42.56      127.93     34.44 o 
  22   6   0     1099.75     1173.83     79.68 o 
  23   6   0      612.38      653.96     68.90 o 
  24   6   0        6.54       20.11     29.38 o 
  25   6   0      794.15      678.47     72.88 o 
  26   6   0      334.62      281.72     51.60 o 
  27   6   0     1652.78     1863.28    124.50 o 
  28   6   0      454.99      523.37     84.68 o 
  29   6   0     1169.93     1278.81    208.04 o 
   1   7   0       54.92       70.27      7.77 o 
   2   7   0    37680.29    41459.70    441.95 o 
   3   7   0      373.43      452.05     24.91 o 
   4   7   0    10828.32    11508.98     84.85 o 
   5   7   0     3535.23     3766.60     47.60 o 
   6   7   0     1589.82     1515.48     32.24 o 
   7   7   0     6641.96     6306.82     65.89 o 
   8   7   0     3890.01     3989.55     54.96 o 
   9   7   0      977.40      808.07     28.66 o 
  10   7   0       33.56       26.69     10.28 o 
  11   7   0     3427.05     3545.43     57.83 o 
  12   7   0     4094.70     4087.98     64.04 o 
  13   7   0     9049.57     8367.26    124.14 o 
  14   7   0     1374.32     1453.63     48.89 o 
  15   7   0        9.38       19.90     15.78 o 
  16   7   0    11398.03    11320.89    417.19 o 
  17   7   0      329.13      289.56     56.54 o 
  18   7   0       52.37       44.25     18.13 o 
  19   7   0      414.54      394.60     44.30 o 
  20   7   0     8797.26     8948.21    275.89 o 
  21   7   0       17.37        9.82     20.99 o 
  22   7   0     3580.82     3461.26    125.08 o 
  23   7   0       85.01       73.73     34.11 o 
  24   7   0      911.03      923.84     80.81 o 
  25   7   0        3.59       23.57     31.38 o 
  26   7   0       42.98       74.58     41.70 o 
  27   7   0      115.33      164.98     53.98 o 
  28   7   0      282.76      375.87     73.60 o 
   0   8   0    45686.86    52420.20    934.25 o 
   1   8   0    11688.80    12873.68    154.46 o 
   2   8   0     2109.45     2186.01     38.33 o 
   3   8   0     3182.32     3145.59     43.39 o 
   4   8   0       63.04       76.85     10.22 o 
   5   8   0    21518.43    24014.44    240.52 o 
   6   8   0      248.22      259.24     17.06 o 
   7   8   0    23946.46    24226.56    209.73 o 
   8   8   0    10176.10     9802.84    130.95 o 
   9   8   0     2191.64     1966.39     42.31 o 
  10   8   0    15493.31    15226.55    159.19 o 
  11   8   0      201.78      242.34     20.66 o 
  12   8   0     1653.09     1675.88     47.56 o 
  13   8   0      384.25      351.67     25.47 o 
  14   8   0     1305.91     1175.58     45.46 o 
  15   8   0     5288.28     5315.45     91.04 o 
  16   8   0      849.83      875.34     43.63 o 
  17   8   0       60.25       73.34     19.76 o 
  18   8   0     5353.54     5057.91    223.11 o 
  19   8   0       88.73       63.14     19.52 o 
  20   8   0     2260.32     2313.07     87.92 o 
  21   8   0     2217.99     2090.65    192.79 o 
  22   8   0     1371.96     1032.11    287.16 o 
  23   8   0      513.17      413.62     59.10 o 
  24   8   0     2079.58     1730.33    113.29 o 
  25   8   0      143.09      107.15     45.83 o 
  26   8   0      275.21      325.21     67.84 o 
  27   8   0      173.86      153.39     60.23 o 
   1   9   0      171.61      155.39     13.30 o 
   2   9   0       58.95       56.69     13.67 o 
   3   9   0    23856.70    26555.50    266.77 o 
   4   9   0      455.16      508.87     26.52 o 
   5   9   0    20965.90    21253.59    193.84 o 
   6   9   0     8915.65     8982.79     82.44 o 
   7   9   0    14069.81    13701.87    142.43 o 
   8   9   0     6606.33     6630.34     75.31 o 
   9   9   0     1998.11     1982.01     44.06 o 
  10   9   0      227.69      199.73     19.22 o 
  11   9   0     2453.37     2216.45     49.11 o 
  12   9   0    11333.24    11051.52    131.42 o 
  13   9   0    11127.18    10515.36    137.26 o 
  14   9   0     1144.75     1100.38     44.71 o 
  15   9   0     1275.60     1439.96     50.91 o 
  16   9   0      745.60      823.45     43.30 o 
  17   9   0      279.22      300.75     35.35 o 
  18   9   0      193.08      225.37     33.10 o 
  19   9   0     1379.67     1295.23     61.80 o 
  20   9   0      198.69      237.53     34.76 o 
  21   9   0      423.13      239.25     67.33 o 
  22   9   0       10.64       26.83     29.94 o 
  23   9   0      280.12      270.86     59.65 o 
  24   9   0       79.48      160.59     49.65 o 
  25   9   0      136.04      205.53     74.17 o 
  26   9   0      130.70      150.51     65.75 o 
  27   9   0       71.64      103.68     64.75 o 
   0  10   0     5804.28     5341.97    125.76 o 
   1  10   0    37679.71    39207.53    925.02 o 
   2  10   0     9265.97    10555.23    124.35 o 
   3  10   0     1196.30     1185.53     34.79 o 
   4  10   0     3868.37     3974.65     55.19 o 
   5  10   0     1340.77     1276.85    127.74 o 
   6  10   0       97.93      133.14     15.48 o 
   7  10   0     5947.77     6427.67     75.01 o 
   8  10   0     2553.67     2756.15     51.69 o 
   9  10   0     8942.90     8881.88     92.17 o 
  10  10   0     1526.82     1552.06     41.72 o 
  11  10   0     4252.41     4084.30     66.94 o 
  12  10   0      889.72     1028.08     37.99 o 
  13  10   0      573.07      629.35     36.67 o 
  14  10   0      593.77      538.80     35.67 o 
  15  10   0       75.57       73.66     19.11 o 
  16  10   0     1782.55     1820.86     59.31 o 
  17  10   0     2137.82     2080.86     71.21 o 
  18  10   0     1658.15     1384.20     61.05 o 
  19  10   0     3452.62     3551.77     96.13 o 
  20  10   0     3118.68     3255.72    104.86 o 
  21  10   0      329.54      351.39     46.48 o 
  22  10   0      338.93      332.00     61.10 o 
  23  10   0     2415.26     2479.18    167.57 o 
  24  10   0      266.76      212.10     69.65 o 
  25  10   0      650.17      725.80    116.80 o 
  26  10   0        0.67       41.76     54.17 o 
  27  10   0       66.88      101.78     66.38 o 
   1  11   0     2587.35     2639.45     46.58 o 
   2  11   0       37.63       28.26      9.06 o 
   3  11   0       64.68       60.92     11.93 o 
   4  11   0     9300.79     9300.32     99.96 o 
   5  11   0      675.85      841.15     43.62 o 
   6  11   0    28429.97    29192.82    227.43 o 
   7  11   0     3029.75     3144.45     55.69 o 
   8  11   0    20118.72    20954.79    183.67 o 
   9  11   0      653.29      662.16     30.42 o 
  10  11   0      296.47      303.97     24.01 o 
  11  11   0     1796.23     1662.31     57.61 o 
  12  11   0     9161.09     8732.57    128.04 o 
  13  11   0      943.66     1017.89     44.13 o 
  14  11   0     1526.75     1287.76     49.32 o 
  15  11   0      389.35      506.93     36.88 o 
  16  11   0        1.37       17.79     17.06 o 
  17  11   0       38.69       55.38     22.56 o 
  18  11   0      731.23      774.45     52.10 o 
  19  11   0        1.41       21.79     28.87 o 
  20  11   0      257.37      288.30     49.67 o 
  21  11   0     1334.89     1343.02     87.97 o 
  22  11   0       61.19      106.28     39.19 o 
  23  11   0      216.44      238.85     73.95 o 
  24  11   0      313.10      333.79     82.71 o 
  25  11   0       19.14        0.00     40.42 o 
  26  11   0       98.43      139.34     68.73 o 
   0  12   0       80.11      126.81     22.07 o 
   1  12   0     3640.67     4389.79     61.63 o 
   2  12   0        9.35       28.31     20.47 o 
   3  12   0      967.14     1166.01     36.19 o 
   4  12   0     1612.37     1680.56     40.82 o 
   5  12   0     6125.61     7090.72     81.02 o 
   6  12   0     1641.30     1665.93    152.09 o 
   7  12   0     5063.47     4799.46     80.14 o 
   8  12   0     4931.03     4504.10     69.21 o 
   9  12   0     1582.02     1474.95     43.08 o 
  10  12   0    15201.70    14347.34    348.26 o 
  11  12   0      173.81      160.86     20.77 o 
  12  12   0       12.13       32.74     16.61 o 
  13  12   0     1042.54     1128.15     46.44 o 
  14  12   0     1787.77     2054.79     61.43 o 
  15  12   0      239.33      327.21     32.42 o 
  16  12   0     2749.51     2398.51     85.27 o 
  17  12   0     2060.31     1773.94     88.52 o 
  18  12   0     3846.96     3831.81    128.70 o 
  19  12   0     1470.80     1460.58     87.28 o 
  20  12   0      213.62      254.56     49.44 o 
  21  12   0      149.67      214.77     47.42 o 
  22  12   0      983.16     1053.61     85.71 o 
  23  12   0      385.36      481.28     77.28 o 
  24  12   0      358.63      347.25     91.84 o 
  25  12   0       86.18      177.20     71.32 o 
  26  12   0      303.79      367.23     92.61 o 
   1  13   0     1140.33     1237.81     36.54 o 
   2  13   0     4896.59     4799.90    109.04 o 
   3  13   0     4449.78     4621.83     71.20 o 
   4  13   0      320.80      266.58     22.98 o 
   5  13   0     1979.09     1854.00     49.88 o 
   6  13   0     4366.84     4229.31    108.33 o 
   7  13   0     4440.57     4113.02     71.56 o 
   8  13   0     3988.89     3872.52     76.00 o 
   9  13   0     3451.07     3464.14     64.42 o 
  10  13   0      266.54      251.25     24.03 o 
  11  13   0     3120.62     3039.20     63.37 o 
  12  13   0      219.14      214.48     26.59 o 
  13  13   0     5499.27     5182.45    113.51 o 
  14  13   0      722.40      714.09     53.52 o 
  15  13   0     1055.79     1206.78     65.34 o 
  16  13   0      532.03      477.44     56.22 o 
  17  13   0       79.80       52.66     33.15 o 
  18  13   0      332.97      437.88     59.26 o 
  19  13   0     1910.59     1970.18     99.39 o 
  20  13   0      464.50      556.64     67.18 o 
  21  13   0     1560.87     1682.45     98.99 o 
  22  13   0      952.80      987.34     86.05 o 
  23  13   0      978.54     1151.75    108.44 o 
  24  13   0       53.17       76.31     62.59 o 
  25  13   0       79.05      127.36     73.25 o 
   0  14   0     4300.80     4597.97    103.02 o 
   1  14   0     2450.27     2777.27     54.60 o 
   2  14   0      994.33     1056.52     37.66 o 
   3  14   0      335.70      265.74     44.58 o 
   4  14   0     1993.94     1943.05     47.01 o 
   5  14   0      298.76      336.36     24.70 o 
   6  14   0      190.89      186.03     20.63 o 
   7  14   0      466.25      524.24     40.21 o 
   8  14   0     1563.65     1575.61     64.97 o 
   9  14   0     5588.94     5406.97     90.33 o 
  10  14   0       28.26       64.67     19.32 o 
  11  14   0     2857.67     3090.46     72.01 o 
  12  14   0      112.91      132.60     29.24 o 
  13  14   0     3999.91     3769.41    103.55 o 
  14  14   0      806.20      955.23     61.50 o 
  15  14   0     2232.13     2263.09     85.85 o 
  16  14   0     2649.02     2398.35    104.70 o 
  17  14   0     3041.88     3234.36    130.78 o 
  18  14   0     3035.78     3024.68    121.42 o 
  19  14   0     2250.12     2239.55    109.37 o 
  20  14   0      238.43      317.51     55.16 o 
  21  14   0       62.75       80.95     39.52 o 
  22  14   0       75.68       82.00     37.81 o 
  23  14   0        1.44       29.00     35.53 o 
  24  14   0      149.49      144.11     70.64 o 
  25  14   0       25.89       31.48     60.33 o 
   1  15   0     1470.91     1423.37     41.74 o 
   2  15   0     6747.68     6617.83    145.12 o 
   3  15   0        9.11       24.74     12.43 o 
   4  15   0     2234.61     2279.99     55.88 o 
   5  15   0      823.43      845.18     39.12 o 
   6  15   0      254.68      247.10     26.11 o 
   7  15   0      197.31      247.26     26.30 o 
   8  15   0        2.34        9.57     13.00 o 
   9  15   0      398.62      429.72     33.58 o 
  10  15   0      987.57     1059.93     52.40 o 
  11  15   0       31.11       60.26     24.74 o 
  12  15   0     2145.74     2091.35     79.69 o 
  13  15   0        1.04        0.00     20.80 o 
  14  15   0     1360.67     1388.15     70.75 o 
  15  15   0        7.73       22.16     29.80 o 
  16  15   0      799.23      656.07     67.77 o 
  17  15   0       67.53      117.47     39.34 o 
  18  15   0      471.71      458.16     61.76 o 
  19  15   0      168.61      190.46     46.84 o 
  20  15   0     3683.07     3700.91    140.86 o 
  21  15   0      324.15      405.26     65.19 o 
  22  15   0     2040.66     1938.98    110.24 o 
  23  15   0       51.09       24.31     37.40 o 
  24  15   0       44.96       84.54     67.54 o 
   0  16   0     1385.49     1400.80     61.36 o 
   1  16   0     2899.97     2918.27     72.33 o 
   2  16   0      153.07      183.59     23.50 o 
   3  16   0       24.95       21.28     13.13 o 
   4  16   0     1692.77     1638.41     56.39 o 
   5  16   0     2020.90     1843.89     55.42 o 
   6  16   0     4201.74     4215.16     91.15 o 
   7  16   0      347.98      395.50     32.76 o 
   8  16   0     1337.70     1122.39     90.14 o 
   9  16   0     4646.08     4100.56    104.12 o 
  10  16   0     4818.89     5107.86    105.78 o 
  11  16   0     1411.15     1375.75     68.37 o 
  12  16   0       13.66       13.93     23.44 o 
  13  16   0       68.33       72.81     27.97 o 
  14  16   0      765.78      773.97     60.33 o 
  15  16   0     4681.80     4471.56    140.68 o 
  16  16   0      724.01      807.41     75.68 o 
  17  16   0     3291.61     2914.43    121.25 o 
  18  16   0     1867.94     1698.49    123.55 o 
  19  16   0      718.40      696.16     76.02 o 
  20  16   0      737.19      628.40     75.30 o 
  21  16   0       69.99       87.77     41.52 o 
  22  16   0        2.35       19.13     37.63 o 
  23  16   0       30.20        2.07     38.83 o 
  24  16   0        9.41        0.00     69.43 o 
   1  17   0     4994.20     4777.39     96.37 o 
   2  17   0      172.87      163.70     23.78 o 
   3  17   0     4713.36     4219.16    146.36 o 
   4  17   0      299.80      213.42     45.54 o 
   5  17   0     3737.39     3597.02     95.02 o 
   6  17   0     1978.68     1864.52     65.10 o 
   7  17   0     2579.11     2598.39     76.52 o 
   8  17   0      103.38      115.34     26.95 o 
   9  17   0      498.39      395.48     93.98 o 
  10  17   0      814.40      723.47     55.68 o 
  11  17   0     1366.81     1343.33     69.10 o 
  12  17   0      643.43      704.89     57.08 o 
  13  17   0     1542.95     1637.77     76.57 o 
  14  17   0      382.86      471.00     60.97 o 
  15  17   0     1614.72     1653.84     92.66 o 
  16  17   0       31.41       70.76     36.83 o 
  17  17   0        0.18       20.48     31.69 o 
  18  17   0      116.09      115.62     52.49 o 
  19  17   0     1283.91     1228.73     95.37 o 
  20  17   0      197.94      229.89     52.44 o 
  21  17   0     2513.98     2377.88    123.11 o 
  22  17   0       51.78       60.02     43.05 o 
  23  17   0      173.36      165.18     54.99 o 
  24  17   0       75.96      128.83    104.27 o 
   0  18   0     4457.16     4392.30    135.66 o 
   1  18   0     2580.23     2522.61     74.38 o 
   2  18   0      299.75      343.49     35.12 o 
   3  18   0      205.67      224.94     30.34 o 
   4  18   0     1220.28      850.48    186.72 o 
   5  18   0        2.45        1.11     16.94 o 
   6  18   0      333.10      304.71     35.35 o 
   7  18   0       75.50      115.64     26.77 o 
   8  18   0     5511.41     5483.57    113.22 o 
   9  18   0     1648.13     1609.57     65.79 o 
  10  18   0     1631.63     1249.32    318.12 o 
  11  18   0      276.56      203.92     37.69 o 
  12  18   0      282.23      417.13     49.54 o 
  13  18   0       17.36       42.73     27.48 o 
  14  18   0      764.85      968.87     80.06 o 
  15  18   0        1.08       34.88     33.89 o 
  16  18   0     2418.80     2503.65    115.36 o 
  17  18   0      706.95      738.83     76.99 o 
  18  18   0     1053.00     1249.28     95.46 o 
  19  18   0     1913.42     1854.73    107.20 o 
  20  18   0      397.05      409.16     68.65 o 
  21  18   0      180.53      261.39     57.97 o 
  22  18   0       29.87       46.33     42.34 o 
  23  18   0       45.52       90.29     52.97 o 
   1  19   0        1.38        0.00     16.42 o 
   2  19   0     3006.00     2894.67     91.12 o 
   3  19   0        2.06        0.00     18.57 o 
   4  19   0     1283.22     1331.38     74.60 o 
   5  19   0      219.75      193.93     40.86 o 
   6  19   0     8778.16     8279.06    154.94 o 
   7  19   0      600.17      615.39     53.86 o 
   8  19   0     3020.40     2840.01     85.88 o 
   9  19   0       24.38        7.06     25.17 o 
  10  19   0      639.43      490.88     50.96 o 
  11  19   0       95.40       63.71     25.71 o 
  12  19   0      646.64      832.94     64.76 o 
  13  19   0      864.46      937.88     68.98 o 
  14  19   0     1165.36     1309.43     91.90 o 
  15  19   0      447.34      358.11     59.39 o 
  16  19   0       18.95       16.43     34.00 o 
  17  19   0       36.51       80.19     39.29 o 
  18  19   0       55.33      112.81     44.13 o 
  19  19   0       71.17       82.53     42.16 o 
  20  19   0      139.65      147.47     50.30 o 
  21  19   0       30.21        0.99     39.08 o 
  22  19   0      145.89      133.66     57.77 o 
   0  20   0     2603.70     2265.39    172.07 o 
   1  20   0     1302.42     1411.41     68.66 o 
   2  20   0      913.81      892.87     60.65 o 
   3  20   0      549.93      656.16     54.76 o 
   4  20   0     1180.96     1217.70     65.99 o 
   5  20   0        1.15        0.36     18.56 o 
   6  20   0      726.52      811.90     60.73 o 
   7  20   0     1094.27     1177.77     70.84 o 
   8  20   0      454.61      488.69     51.18 o 
   9  20   0     1041.71     1049.25     79.26 o 
  10  20   0      128.31      126.08     39.80 o 
  11  20   0     1003.30      757.10    112.57 o 
  12  20   0      290.50      296.77     45.59 o 
  13  20   0      598.00      506.60     65.79 o 
  14  20   0       10.71        9.71     32.52 o 
  15  20   0       83.05       56.99     36.21 o 
  16  20   0        4.46       38.98     36.43 o 
  17  20   0      306.48      335.58     61.84 o 
  18  20   0     1229.23     1251.32    100.54 o 
  19  20   0      520.96      515.61     74.12 o 
  20  20   0      431.11      507.48     77.14 o 
  21  20   0       53.31       38.12     44.10 o 
   1  21   0      779.47      864.29     72.51 o 
   2  21   0      707.94      789.76     69.76 o 
   3  21   0     2170.80     2218.82     87.44 o 
   4  21   0        5.08        0.00     21.29 o 
   5  21   0     1988.11     1971.48     95.55 o 
   6  21   0     1165.13     1015.41     77.09 o 
   7  21   0     4231.74     3695.55    113.71 o 
   8  21   0      159.26      302.44     51.62 o 
   9  21   0       79.58       91.54     37.41 o 
  10  21   0       51.11       51.36     32.55 o 
  11  21   0      429.79      409.44     59.55 o 
  12  21   0      504.79      534.82     65.80 o 
  13  21   0      348.16      239.31     62.41 o 
  14  21   0      665.72      771.63     93.73 o 
  15  21   0       22.50        0.00     36.00 o 
  16  21   0        7.01       67.37     39.42 o 
  17  21   0        2.65       42.54     39.06 o 
  18  21   0       24.74        0.00     38.28 o 
  19  21   0       12.31       22.84     42.93 o 
  20  21   0      113.34       75.22     49.95 o 
   0  22   0     1082.23      930.94    124.82 o 
   1  22   0      663.22      679.18     68.36 o 
   2  22   0     1929.83     1810.85     94.08 o 
   3  22   0       89.96       77.11     33.22 o 
   4  22   0       56.73       59.47     32.79 o 
   5  22   0       63.73       60.10     28.05 o 
   6  22   0      702.76      490.70    141.29 o 
   7  22   0       67.00      105.69     32.50 o 
   8  22   0      893.21      947.06     79.53 o 
   9  22   0      761.28      755.99     73.99 o 
  10  22   0      569.76      662.65     72.53 o 
  11  22   0        0.59        0.00     25.86 o 
  12  22   0      483.38      558.37     83.50 o 
  13  22   0      769.54      891.74    101.04 o 
  14  22   0        3.25        5.88     39.64 o 
  15  22   0      542.49      650.07     94.28 o 
  16  22   0      223.83      283.29     70.47 o 
  17  22   0      885.03      824.57    105.17 o 
  18  22   0      462.51      579.04     95.91 o 
  19  22   0      950.04      897.08    139.27 o 
   1  23   0      271.24      280.40     51.22 o 
   2  23   0     1041.56     1044.06     82.20 o 
   3  23   0      377.45      426.70     58.96 o 
   4  23   0      743.41      796.09     94.00 o 
   5  23   0     1000.36     1024.69     81.98 o 
   6  23   0      291.69      258.67     47.88 o 
   7  23   0      244.00      190.57     50.74 o 
   8  23   0        0.88       29.81     29.83 o 
   9  23   0        5.18        0.00     30.46 o 
  10  23   0      207.58      292.56     56.33 o 
  11  23   0      440.73      525.82     70.47 o 
  12  23   0      310.48      355.61     73.08 o 
  13  23   0      663.59      714.16     96.51 o 
  14  23   0      228.27      289.28     71.34 o 
  15  23   0       92.95       66.62     53.71 o 
  16  23   0      223.75      246.09     73.68 o 
  17  23   0      234.32      262.34     73.65 o 
  18  23   0        0.73       50.13     90.48 o 
   0  24   0      152.48      107.55     52.28 o 
   1  24   0      802.87      873.99     80.26 o 
   2  24   0      177.59      213.43     45.56 o 
   3  24   0      530.11      630.90     70.78 o 
   4  24   0      390.91      449.64     60.23 o 
   5  24   0      448.42      434.97     60.79 o 
   6  24   0      201.37      191.18     44.45 o 
   7  24   0      352.68      389.85     69.01 o 
   8  24   0      354.71      331.36     65.90 o 
   9  24   0      358.78      372.35     69.24 o 
  10  24   0      208.35      327.92     67.95 o 
  11  24   0      341.70      308.70     70.03 o 
  12  24   0      141.28      114.18     55.32 o 
  13  24   0        5.40       15.68     48.75 o 
  14  24   0      270.82      271.10     69.89 o 
  15  24   0      139.02      175.16     66.39 o 
  16  24   0        2.56       47.62     94.24 o 
   1  25   0      434.64      460.30     64.91 o 
   2  25   0        8.30       55.77     47.21 o 
   3  25   0     1336.40     1497.54     99.87 o 
   4  25   0      101.36      123.45     38.86 o 
   5  25   0      213.20      230.99     49.46 o 
   6  25   0       16.25       12.65     35.14 o 
   7  25   0        1.29       12.54     34.21 o 
   8  25   0      239.42      337.09     67.92 o 
   9  25   0      191.04      314.70     66.04 o 
  10  25   0       39.22       95.09     48.27 o 
  11  25   0      162.08      135.86     71.26 o 
  12  25   0       68.90      105.06     70.25 o 
  13  25   0      141.50       60.70     70.04 o 
  14  25   0      238.34      232.10    124.82 o 
  15  25   0      110.49      108.28    107.28 o 
   0  26   0      119.47      109.09     55.94 o 
   1  26   0      165.28      274.54     54.31 o 
   2  26   0      392.66      406.32     62.50 o 
   3  26   0       16.52       55.74     33.26 o 
   4  26   0        0.36       29.00     32.26 o 
   5  26   0       20.50       60.37     35.56 o 
   6  26   0      363.46      278.07     64.73 o 
   7  26   0      108.60      134.67     52.04 o 
   8  26   0      443.51      496.21     80.61 o 
   9  26   0      640.84      690.04     95.79 o 
  10  26   0      454.03      460.28    103.53 o 
  11  26   0        5.65        0.00     55.40 o 
   1  27   0        3.68       36.54     36.75 o 
   2  27   0      475.38      509.30     68.91 o 
   3  27   0      153.53      207.32     51.37 o 
   4  27   0      642.20      669.24     79.14 o 
   5  27   0       87.11      184.06     56.95 o 
   6  27   0      408.49      636.91     93.03 o 
   7  27   0      183.41      241.54     62.11 o 
   8  27   0       94.77      135.74     51.55 o 
   9  27   0      228.81      238.87    106.02 o 
   0  28   0      189.62      264.52     82.15 o 
   1  28   0      951.39     1234.13    103.71 o 
   2  28   0        0.82       62.84     39.79 o 
   3  28   0      561.03      558.14     75.65 o 
   4  28   0       99.18      167.24     55.90 o 
   5  28   0       27.21        0.00     52.01 o 
   6  28   0        8.68       20.55     82.71 o 
   7  28   0      364.33      287.49    118.31 o 
   8  28   0       64.97       33.09     84.47 o 
   1  29   0       89.06      158.25     66.15 o 
   2  29   0       82.74      107.53     79.71 o 
   2   0   1    28304.17    32798.03    397.67 o 
   4   0   1    19788.03    24010.03    306.16 o 
   6   0   1   140405.19   166598.08   4492.00 o 
   8   0   1    24765.42    26926.29    691.98 o 
  10   0   1    27223.89    28584.92    895.59 o 
  12   0   1     6620.49     6666.32    180.13 o 
  14   0   1    14770.07    15992.57    416.37 o 
  16   0   1       84.61       90.28     27.32 o 
  18   0   1     1177.44     1076.79     91.99 o 
  20   0   1     2053.62     2077.07    129.64 o 
  22   0   1     1308.24     1140.35    114.66 o 
  24   0   1     1090.45     1072.16    119.23 o 
  26   0   1     1076.03     1174.82    131.30 o 
  28   0   1      417.38      378.69     84.47 o 
   0   1   1    40702.86    46762.79    587.83 o 
   1   1   1    64111.88    66935.05   3396.29 o 
   2   1   1    15379.32    15696.69    591.26 o 
   3   1   1    10730.71    12152.08    129.86 o 
   4   1   1     3478.04     4188.56     40.96 o 
   5   1   1    53731.00    61797.09    661.49 o 
   6   1   1    15700.66    16903.14    217.11 o 
   7   1   1    18409.36    20241.45    216.26 o 
   8   1   1     4623.12     5090.90     64.84 o 
   9   1   1    15670.67    17532.02    288.65 o 
  10   1   1     2584.66     2562.84     44.48 o 
  11   1   1     6152.14     6205.87    133.23 o 
  12   1   1      764.80      803.66     26.82 o 
  13   1   1     1166.69     1274.22     34.19 o 
  14   1   1      605.44      603.98     27.34 o 
  15   1   1     2212.71     2033.80     46.00 o 
  16   1   1      352.70      441.86     29.49 o 
  17   1   1      819.34      857.47     43.84 o 
  18   1   1     2022.93     2081.04     72.88 o 
  19   1   1     6038.65     5521.82    225.97 o 
  20   1   1      488.45      468.03     54.32 o 
  21   1   1        3.03       25.63     25.39 o 
  22   1   1      845.03      806.32     70.87 o 
  23   1   1     3753.13     3750.84    132.60 o 
  24   1   1      871.33      788.70     74.27 o 
  25   1   1     1230.32     1236.61     89.20 o 
  26   1   1      977.18     1029.54     87.52 o 
  27   1   1      430.14      466.54     63.84 o 
  28   1   1      264.34      315.37     59.87 o 
  29   1   1       42.55       85.42     40.99 o 
   1   2   1    22246.42    24605.99    229.15 o 
   2   2   1      297.72      173.22     57.14 o 
   3   2   1     9362.88     7185.16    999.19 o 
   4   2   1     4508.65     5091.23    150.87 o 
   5   2   1     9423.42    10128.72    124.03 o 
   6   2   1    25593.91    28876.63    355.95 o 
   7   2   1    20240.23    22749.65    208.06 o 
   8   2   1     8990.88     9560.25    105.42 o 
   9   2   1     6326.91     6751.85     77.01 o 
  10   2   1      410.96      424.93     17.93 o 
  11   2   1    11637.55    12703.78    227.85 o 
  12   2   1     3855.75     3921.34     65.36 o 
  13   2   1    13506.69    13637.74    259.13 o 
  14   2   1     4142.52     4349.22     79.53 o 
  15   2   1     9961.92    10232.67    265.26 o 
  16   2   1     3479.67     3356.62    114.12 o 
  17   2   1       85.88      101.40     20.39 o 
  18   2   1      371.16      360.43     37.98 o 
  19   2   1      543.40      463.39     51.70 o 
  20   2   1      762.10      762.01     65.04 o 
  21   2   1     3992.19     3807.39    126.01 o 
  22   2   1      214.64      237.13     46.20 o 
  23   2   1     1326.01     1235.70     86.81 o 
  24   2   1      199.25      243.35     46.90 o 
  25   2   1      844.20      918.50     81.86 o 
  26   2   1       55.57       69.36     34.64 o 
  27   2   1       65.30      106.11     39.28 o 
  28   2   1      318.49      315.84     56.33 o 
  29   2   1     1277.42     1443.98    133.13 o 
   0   3   1    13385.58    14282.91    272.80 o 
   1   3   1    11649.81    13463.50    147.33 o 
   2   3   1    33136.87    36040.68    211.90 o 
   3   3   1    45232.77    48725.23    481.39 o 
   4   3   1    24140.32    24799.52    404.64 o 
   5   3   1      107.67      136.00     27.13 o 
   6   3   1     9500.98     9441.68    110.03 o 
   7   3   1     6284.59     5872.12     76.41 o 
   8   3   1     2290.18     2349.12     36.91 o 
   9   3   1     2720.62     2742.87     43.27 o 
  10   3   1     3308.41     3386.43     45.98 o 
  11   3   1     3015.76     2683.65     39.23 o 
  12   3   1      167.68      177.18     14.72 o 
  13   3   1     8169.75     8439.38    160.98 o 
  14   3   1      894.20     1039.36     33.07 o 
  15   3   1     3418.08     3211.93    107.60 o 
  16   3   1     1767.60     1692.07     66.71 o 
  17   3   1     1930.17     1980.64     62.08 o 
  18   3   1     5385.99     5374.49    207.43 o 
  19   3   1      752.27      698.05     60.91 o 
  20   3   1     2570.02     2466.24    100.57 o 
  21   3   1      587.88      614.12     62.73 o 
  22   3   1     1203.01     1254.47     87.84 o 
  23   3   1       69.61       50.87     31.63 o 
  24   3   1      400.00      376.29     54.97 o 
  25   3   1      336.27      385.46     56.96 o 
  26   3   1     1316.46     1291.49     96.07 o 
  27   3   1     1597.16     1595.29    101.17 o 
  28   3   1      482.09      538.70     72.12 o 
  29   3   1      588.07      691.20    104.49 o 
   1   4   1      395.93      411.26     11.65 o 
   2   4   1   204586.59   226001.95   1829.23 o 
   3   4   1     1451.42     1557.32     30.65 o 
   4   4   1    33063.77    33788.08    815.93 o 
   5   4   1     2740.65     3020.19     56.40 o 
   6   4   1     6324.08     5297.99    745.57 o 
   7   4   1     1340.70     1238.11    174.95 o 
   8   4   1    12271.37    12754.13    368.56 o 
   9   4   1      141.32      156.39     14.85 o 
  10   4   1    13055.22    12571.20    161.02 o 
  11   4   1     3508.15     3673.94     57.51 o 
  12   4   1     5360.18     5705.51    100.66 o 
  13   4   1     2354.47     2360.54     41.09 o 
  14   4   1     6719.08     6644.88    105.25 o 
  15   4   1      468.89      569.90     32.71 o 
  16   4   1     7062.14     7044.03    201.16 o 
  17   4   1      565.91      557.31     39.46 o 
  18   4   1      113.28      107.76     22.63 o 
  19   4   1      462.72      552.52     48.69 o 
  20   4   1     8636.41     8408.54    279.76 o 
  21   4   1        5.52       24.58     26.93 o 
  22   4   1     8160.16     7976.58    267.61 o 
  23   4   1      339.72      325.83     52.29 o 
  24   4   1      872.79      910.68     79.40 o 
  25   4   1       69.97       34.67     30.77 o 
  26   4   1       50.79       69.10     35.73 o 
  27   4   1       41.34       59.18     36.98 o 
  28   4   1      144.43      108.63     40.08 o 
  29   4   1      335.90      458.21     98.76 o 
   0   5   1    25965.90    30506.56    450.32 o 
   1   5   1     3413.46     4065.08     40.91 o 
   2   5   1     6647.14     7671.51     94.80 o 
   3   5   1    19952.06    22993.77    208.26 o 
   4   5   1    38763.82    33532.77   4421.21 o 
   5   5   1     6332.49     6500.46     82.01 o 
   6   5   1       57.56       49.78      8.47 o 
   7   5   1     7504.59     6940.92     86.46 o 
   8   5   1     4192.60     4489.40     61.07 o 
   9   5   1    25399.38    26220.12    397.61 o 
  10   5   1     7890.40     6914.58    884.72 o 
  11   5   1    16758.38    14798.53    679.40 o 
  12   5   1     3522.43     3262.83     49.59 o 
  13   5   1     9318.02     9782.27    139.02 o 
  14   5   1     5956.37     6048.83     97.45 o 
  15   5   1     3283.49     3219.22     67.30 o 
  16   5   1      470.00      407.18     35.33 o 
  17   5   1     2728.86     2621.18     72.56 o 
  18   5   1     1516.55     1600.49     76.65 o 
  19   5   1     1791.92     1692.82     71.49 o 
  20   5   1      323.87      356.54     50.90 o 
  21   5   1      233.32      210.81     41.77 o 
  22   5   1      188.95      207.43     43.54 o 
  23   5   1      105.42      156.79     40.11 o 
  24   5   1      375.85      375.79     54.23 o 
  25   5   1      635.83      696.58     74.88 o 
  26   5   1      447.43      466.04     64.74 o 
  27   5   1     2475.64     2428.43    121.43 o 
  28   5   1     1266.01     1252.08    102.21 o 
  29   5   1      710.26      715.82    117.30 o 
   1   6   1    10123.63    11641.77     85.64 o 
   2   6   1    63550.99    71121.23    607.53 o 
   3   6   1    23648.63    24966.88    318.97 o 
   4   6   1    13981.84    14415.61    173.16 o 
   5   6   1    14604.99    15055.49    192.61 o 
   6   6   1     3188.67     3201.93     46.24 o 
   7   6   1     1403.78     1465.31     37.28 o 
   8   6   1     5450.04     5595.83     65.69 o 
   9   6   1     1016.03     1070.33     32.16 o 
  10   6   1     1282.11     1434.26     40.46 o 
  11   6   1    12423.91    12749.85    225.03 o 
  12   6   1     9300.83     7447.82   1226.19 o 
  13   6   1     2096.29     1887.49    137.35 o 
  14   6   1     2344.75     2141.06     51.91 o 
  15   6   1     7711.73     7834.12    122.47 o 
  16   6   1     1013.60     1018.29     44.90 o 
  17   6   1     3291.45     3156.81     77.92 o 
  18   6   1      182.94      171.22     27.15 o 
  19   6   1     2788.41     2649.36     97.93 o 
  20   6   1     1413.18     1256.10     77.34 o 
  21   6   1     8998.46     8784.81    206.87 o 
  22   6   1     1825.64     1807.21     93.68 o 
  23   6   1     1781.03     1801.73     96.22 o 
  24   6   1      296.83      280.01     48.43 o 
  25   6   1       50.24       48.76     32.06 o 
  26   6   1      103.21      107.96     56.75 o 
  27   6   1       44.99       51.68     34.04 o 
  28   6   1       61.32       97.73     40.73 o 
  29   6   1      588.45      666.22    160.16 o 
   0   7   1    31096.95    33342.01    503.42 o 
   1   7   1    36724.46    39227.23    371.86 o 
   2   7   1    10360.14    11422.60    129.15 o 
   3   7   1     1629.43     1653.96     34.28 o 
   4   7   1     2049.19     1891.35     69.69 o 
   5   7   1     8845.33     8873.53     96.46 o 
   6   7   1     2318.30     2097.14     39.46 o 
   7   7   1     1257.81     1450.73     34.82 o 
   8   7   1    13241.19    13499.29    148.71 o 
   9   7   1     4252.14     4543.68     63.42 o 
  10   7   1    21105.92    21667.25    226.13 o 
  11   7   1     4972.70     4855.51     69.96 o 
  12   7   1     1569.45     1516.37     43.92 o 
  13   7   1     4105.12     3984.71    141.84 o 
  14   7   1    10450.68     7359.68   1584.12 o 
  15   7   1     1346.14     1102.38    151.68 o 
  16   7   1     1749.34     1575.03     85.47 o 
  17   7   1      226.25      385.17     33.64 o 
  18   7   1     4872.01     4909.44    144.31 o 
  19   7   1      786.05      685.12     48.69 o 
  20   7   1      222.88      223.07     36.89 o 
  21   7   1      441.32      435.00     57.81 o 
  22   7   1      389.68      460.58     59.51 o 
  23   7   1     2254.76     2343.80    108.61 o 
  24   7   1      161.67      172.43     43.74 o 
  25   7   1      218.13      204.17     44.67 o 
  26   7   1     1219.26     1237.91    133.48 o 
  27   7   1      233.21      213.79     48.98 o 
  28   7   1     1105.01     1081.50    114.75 o 
   1   8   1      998.41      945.64     21.24 o 
   2   8   1     2572.35     2903.73     43.39 o 
   3   8   1    20004.92    20457.87    629.33 o 
   4   8   1     1753.05     1594.19     36.51 o 
   5   8   1     2980.95     2743.85     75.22 o 
   6   8   1     9007.48     8510.70     97.59 o 
   7   8   1    13006.72    14525.10    125.63 o 
   8   8   1     7932.94     7377.10    107.77 o 
   9   8   1     3466.73     3372.81     56.72 o 
  10   8   1    12464.45    11798.51    219.07 o 
  11   8   1     1348.96     1315.38     39.54 o 
  12   8   1     7299.51     6833.95    106.27 o 
  13   8   1     3077.81     3215.76    100.72 o 
  14   8   1     2099.46     1974.32     51.96 o 
  15   8   1     1777.31     1589.65     60.60 o 
  16   8   1      933.78      531.31    157.01 o 
  17   8   1      279.97      166.19     50.02 o 
  18   8   1      311.51      275.63     30.53 o 
  19   8   1      410.88      389.01     36.97 o 
  20   8   1     1398.56     1368.14     71.87 o 
  21   8   1     1421.85     1319.22     81.05 o 
  22   8   1      950.56      907.43     77.76 o 
  23   8   1     1129.05     1203.99     86.11 o 
  24   8   1      260.45      332.87     54.98 o 
  25   8   1      113.42      116.94     38.79 o 
  26   8   1       71.41       95.73     40.74 o 
  27   8   1       73.17       60.28     45.16 o 
  28   8   1      217.23      393.27    131.59 o 
   0   9   1    13745.60    15002.28    249.98 o 
   1   9   1     7873.54     8160.38    105.13 o 
   2   9   1     3170.98     3268.88     55.27 o 
   3   9   1      475.06      528.95     17.52 o 
   4   9   1     1988.66     1537.09    184.50 o 
   5   9   1     4694.81     4638.87     60.71 o 
   6   9   1      583.57      554.71     53.70 o 
   7   9   1     4079.65     3548.40     56.54 o 
   8   9   1      878.89      784.65     30.40 o 
   9   9   1    12427.12    13247.53    150.49 o 
  10   9   1      673.84      729.01     31.42 o 
  11   9   1     9608.27     9231.24    102.13 o 
  12   9   1     2393.06     2227.81     52.98 o 
  13   9   1       64.13      109.76     18.56 o 
  14   9   1     2358.27     2234.43     55.56 o 
  15   9   1      308.08      359.98     32.04 o 
  16   9   1      863.13      755.26     42.64 o 
  17   9   1     3756.78     3362.35    115.94 o 
  18   9   1      418.39      201.45     82.21 o 
  19   9   1     5048.13     3781.94    678.41 o 
  20   9   1      365.17      358.16     40.92 o 
  21   9   1      327.68      325.60     49.94 o 
  22   9   1     2425.89     2195.74    103.82 o 
  23   9   1      499.18      600.11     67.18 o 
  24   9   1      624.80      658.30     71.67 o 
  25   9   1      949.36      969.42    142.69 o 
  26   9   1        4.83        8.10     36.83 o 
  27   9   1      306.94      418.10     97.50 o 
   1  10   1     1236.68     1215.05     29.06 o 
   2  10   1      373.47      333.66     16.87 o 
   3  10   1     8969.29     8973.49     95.05 o 
   4  10   1     1722.45     1577.05    143.15 o 
   5  10   1     4954.86     4604.16     81.79 o 
   6  10   1    10506.28     9749.77    150.60 o 
   7  10   1    15167.65    15200.51    129.71 o 
   8  10   1     9369.89     9116.27    112.33 o 
   9  10   1     3804.75     3418.49     73.11 o 
  10  10   1       72.56       65.97     14.69 o 
  11  10   1    19065.11    18313.51    192.82 o 
  12  10   1      201.81      242.06     23.65 o 
  13  10   1     5791.60     5712.61     85.77 o 
  14  10   1      995.49     1156.67     42.89 o 
  15  10   1     1429.28     1342.71     51.10 o 
  16  10   1      264.12      287.44     31.08 o 
  17  10   1      992.95      943.81     49.21 o 
  18  10   1      666.99      705.76     45.45 o 
  19  10   1      474.93      453.42     43.99 o 
  20  10   1        4.82        0.00     17.38 o 
  21  10   1      891.23      694.98    147.20 o 
  22  10   1      230.87      223.00     46.27 o 
  23  10   1      113.26      151.06     49.96 o 
  24  10   1       19.02       48.47     41.63 o 
  25  10   1      144.14      182.43     72.44 o 
  26  10   1       34.26        4.58     83.59 o 
  27  10   1       12.68        0.00     47.01 o 
   0  11   1    51733.80    54954.61    896.71 o 
   1  11   1     5054.85     4852.98     59.85 o 
   2  11   1    10608.83    11023.87    118.44 o 
   3  11   1     1237.39     1357.45     31.14 o 
   4  11   1    13140.25    13694.58    176.86 o 
   5  11   1     2158.89     1860.16     88.34 o 
   6  11   1     3954.45     4008.70     62.98 o 
   7  11   1      562.87      500.88     41.35 o 
   8  11   1     4917.28     4545.98    119.47 o 
   9  11   1     4417.94     4354.86     76.91 o 
  10  11   1     4410.05     4233.53     70.89 o 
  11  11   1     1109.02     1103.82     40.01 o 
  12  11   1      547.36      479.14     30.67 o 
  13  11   1     1801.48     1807.87     51.74 o 
  14  11   1        6.78       12.94     15.59 o 
  15  11   1      327.19      382.85     34.34 o 
  16  11   1     2083.82     2073.07     64.94 o 
  17  11   1      983.88     1013.96     50.70 o 
  18  11   1     8815.07     8746.99    146.66 o 
  19  11   1      226.47      239.42     35.70 o 
  20  11   1     1240.04     1274.63     65.89 o 
  21  11   1      314.00      289.95     56.19 o 
  22  11   1      255.08      314.29     62.39 o 
  23  11   1      272.02      319.07     83.86 o 
  24  11   1     1102.20     1194.94    141.70 o 
  25  11   1       10.64        0.00     53.91 o 
  26  11   1      309.72      362.92     98.87 o 
   1  12   1     1063.37     1154.82     31.78 o 
   2  12   1     4225.17     4284.73     57.53 o 
   3  12   1      593.08      682.80     24.98 o 
   4  12   1     5973.01     5640.27    120.33 o 
   5  12   1    10248.93     9642.10    151.56 o 
   6  12   1     1166.03     1116.50     37.14 o 
   7  12   1    11557.99    11017.80    108.10 o 
   8  12   1      611.70      488.32     76.30 o 
   9  12   1     1320.02     1316.86     41.96 o 
  10  12   1     2417.43     2144.64     52.96 o 
  11  12   1      267.28      257.06     24.94 o 
  12  12   1    10406.13    10335.42    144.32 o 
  13  12   1     2241.91     2354.79     59.54 o 
  14  12   1      735.13      689.67     41.76 o 
  15  12   1      366.34      452.53     37.03 o 
  16  12   1     1246.65     1212.46     52.24 o 
  17  12   1      551.33      517.89     40.93 o 
  18  12   1      117.35      140.06     30.74 o 
  19  12   1        5.20       13.77     22.04 o 
  20  12   1     2913.14     3053.45    120.53 o 
  21  12   1        9.59       32.37     31.17 o 
  22  12   1     1329.97     1224.73    134.44 o 
  23  12   1      235.30      172.55     72.02 o 
  24  12   1      369.75      364.46     90.35 o 
  25  12   1       40.79        0.00     51.81 o 
  26  12   1       40.56       13.95     64.42 o 
   0  13   1     3432.87     3185.30     76.12 o 
   1  13   1     2509.34     2488.85     47.00 o 
   2  13   1     3766.93     3627.68     55.66 o 
   3  13   1       47.50       46.76     11.28 o 
   4  13   1     2265.22     2100.23     43.38 o 
   5  13   1     3791.22     3717.62    264.38 o 
   6  13   1      741.21      770.12     33.52 o 
   7  13   1     3200.39     3098.51     61.47 o 
   8  13   1     4365.48     3742.95     72.74 o 
   9  13   1     8189.78     7985.52    106.12 o 
  10  13   1     1891.43     1784.25     55.99 o 
  11  13   1     5563.18     5050.16     96.83 o 
  12  13   1      711.25      615.78     35.51 o 
  13  13   1      748.77      664.31     40.95 o 
  14  13   1      763.53      803.07     45.08 o 
  15  13   1     2288.04     2208.07     67.51 o 
  16  13   1       82.79      114.39     25.01 o 
  17  13   1     6689.67     6392.98    141.58 o 
  18  13   1      284.54      287.48     50.37 o 
  19  13   1     3271.90     2900.46    166.74 o 
  20  13   1      389.16      371.41     56.98 o 
  21  13   1       28.01       30.18     33.94 o 
  22  13   1      101.15      165.23     70.45 o 
  23  13   1      211.57      233.40     79.84 o 
  24  13   1       37.09       90.20     63.65 o 
  25  13   1      381.96      409.83    101.65 o 
   1  14   1     3070.65     2885.80     52.42 o 
   2  14   1     2080.65     2111.95     45.74 o 
   3  14   1     7610.22     7443.34     96.56 o 
   4  14   1     3832.02     3758.73     64.42 o 
   5  14   1      636.03      573.20     43.49 o 
   6  14   1     7740.46     7478.95    226.04 o 
   7  14   1     1323.85     1372.98     44.02 o 
   8  14   1      731.44      753.01     36.07 o 
   9  14   1     2154.75     1677.38    188.95 o 
  10  14   1      862.19      913.73     40.27 o 
  11  14   1     2908.88     2859.36     65.40 o 
  12  14   1      455.02      458.59     33.23 o 
  13  14   1      708.93      703.41     42.84 o 
  14  14   1     1793.80     1797.26     67.87 o 
  15  14   1      110.80      132.41     28.30 o 
  16  14   1       82.16       70.20     29.15 o 
  17  14   1      589.31      588.56     63.58 o 
  18  14   1      146.49      121.85     38.84 o 
  19  14   1      906.64      977.15     79.68 o 
  20  14   1      370.76      493.52     77.06 o 
  21  14   1     3693.99     3520.97    136.63 o 
  22  14   1      936.31      881.36     97.52 o 
  23  14   1      429.03      430.58     97.48 o 
  24  14   1      388.95      469.68    104.90 o 
  25  14   1      108.11       96.30     70.91 o 
   0  15   1     2987.34     2778.11    107.32 o 
   1  15   1     2394.06     2152.76     62.05 o 
   2  15   1      264.19      283.35     24.74 o 
   3  15   1       75.18       85.62     17.08 o 
   4  15   1     1195.17     1244.76     44.11 o 
   5  15   1     4313.38     4001.38    184.61 o 
   6  15   1      713.01      676.05     51.91 o 
   7  15   1      371.10      336.37     27.59 o 
   8  15   1     8024.27     7394.25     99.40 o 
   9  15   1     1899.54     1631.35     50.75 o 
  10  15   1     5300.18     5438.64    105.45 o 
  11  15   1       29.69       37.30     18.53 o 
  12  15   1      484.40      572.29     44.45 o 
  13  15   1      228.01      219.57     32.37 o 
  14  15   1     3470.30     3454.04    104.31 o 
  15  15   1       25.30       45.27     27.80 o 
  16  15   1     4202.20     4271.73    120.24 o 
  17  15   1       15.43        5.17     27.48 o 
  18  15   1     2169.41     2234.15    106.13 o 
  19  15   1      313.05      427.48     59.46 o 
  20  15   1     1117.66     1098.23     86.84 o 
  21  15   1        0.63       37.13     35.68 o 
  22  15   1       85.69       87.96     40.49 o 
  23  15   1      119.75      112.45     67.33 o 
  24  15   1       37.96       26.40     61.05 o 
  25  15   1       47.10        0.00     84.97 o 
   1  16   1      401.04      430.24     34.03 o 
   2  16   1     3399.19     3260.69     76.36 o 
   3  16   1     3629.87     3441.72     70.72 o 
   4  16   1     4780.80     4890.99     94.42 o 
   5  16   1     1823.28     1874.89     57.98 o 
   6  16   1     1210.56      889.05    131.26 o 
   7  16   1      533.54      545.94     37.53 o 
   8  16   1     1332.73     1307.24     51.18 o 
   9  16   1     1551.32     1576.09     56.31 o 
  10  16   1      325.95      299.67     31.62 o 
  11  16   1      261.63      253.21     30.13 o 
  12  16   1     1931.06     2041.42     81.05 o 
  13  16   1     1073.02     1096.17     65.91 o 
  14  16   1      261.15      213.39     37.97 o 
  15  16   1      917.29      903.77     64.87 o 
  16  16   1      328.24      283.46     44.48 o 
  17  16   1       16.98       32.83     32.25 o 
  18  16   1      117.11      185.86     45.05 o 
  19  16   1      204.49      274.76     52.71 o 
  20  16   1     2070.78     2073.85    110.18 o 
  21  16   1     1456.37     1414.37    100.81 o 
  22  16   1      590.40      542.10     72.53 o 
  23  16   1      552.81      613.58    120.40 o 
  24  16   1        2.18       29.83     89.73 o 
   0  17   1     6293.17     6422.21    154.20 o 
   1  17   1     2582.65     2602.97     71.42 o 
   2  17   1       23.28       31.40     19.34 o 
   3  17   1        8.48       22.89     19.32 o 
   4  17   1     1362.96     1301.74     61.22 o 
   5  17   1      136.56      116.94     27.52 o 
   6  17   1      389.83      290.75     67.34 o 
   7  17   1     2859.21     2679.67     78.28 o 
   8  17   1      513.67      532.62     39.44 o 
   9  17   1     6803.79     6109.94    159.73 o 
  10  17   1     2251.99     2225.84     75.05 o 
  11  17   1      771.62      548.83    122.92 o 
  12  17   1      329.81      341.68     44.20 o 
  13  17   1      136.95      135.05     32.95 o 
  14  17   1      763.90      725.85     60.29 o 
  15  17   1     3002.62     3022.18    105.75 o 
  16  17   1      887.74      923.00     78.16 o 
  17  17   1     1489.29     1472.68     92.48 o 
  18  17   1       15.43        9.65     30.74 o 
  19  17   1     1547.11     1475.57     98.02 o 
  20  17   1      235.60      285.96     55.35 o 
  21  17   1      579.96      639.05     77.58 o 
  22  17   1       98.85      128.33     46.81 o 
  23  17   1      107.55      163.65     78.04 o 
  24  17   1       88.84       81.46    100.51 o 
   1  18   1     1175.11     1039.23     57.85 o 
   2  18   1     3286.02     3143.61     92.03 o 
   3  18   1     1544.81     1503.47     66.80 o 
   4  18   1     1758.16     1782.62     72.01 o 
   5  18   1     2366.79     2187.57     80.24 o 
   6  18   1     1597.11     1559.08     79.47 o 
   7  18   1     3692.43     3143.27    342.65 o 
   8  18   1      656.81      734.07     50.25 o 
   9  18   1     1424.22     1299.01     61.71 o 
  10  18   1      179.62      200.67     32.29 o 
  11  18   1     1027.10     1099.12     66.74 o 
  12  18   1      192.38      123.06     52.14 o 
  13  18   1      435.64      413.10     50.02 o 
  14  18   1     2048.16     1928.47     86.51 o 
  15  18   1       83.14       89.43     32.18 o 
  16  18   1      329.42      372.30     57.57 o 
  17  18   1      159.77      170.41     46.87 o 
  18  18   1       45.96       19.75     34.74 o 
  19  18   1      275.17      304.03     57.30 o 
  20  18   1      673.38      616.50     77.26 o 
  21  18   1      185.78      158.48     49.00 o 
  22  18   1      695.28      665.93     82.94 o 
  23  18   1        2.73       39.73     61.23 o 
   0  19   1     6183.64     5536.98    312.81 o 
   1  19   1       84.94      109.91     31.76 o 
   2  19   1      166.39      169.17     37.46 o 
   3  19   1     1218.96     1219.97     62.89 o 
   4  19   1      184.69      174.89     32.83 o 
   5  19   1      617.56      627.03     53.12 o 
   6  19   1      176.24      222.33     37.37 o 
   7  19   1     1261.68      806.68    249.99 o 
   8  19   1     3268.33     3070.43    100.26 o 
   9  19   1      178.30      210.54     38.29 o 
  10  19   1      875.16      911.28     63.75 o 
  11  19   1      370.02      441.33     57.15 o 
  12  19   1      865.70      927.24     81.01 o 
  13  19   1       34.55       21.73     25.11 o 
  14  19   1       21.86       65.71     30.97 o 
  15  19   1      437.78      450.46     62.09 o 
  16  19   1      691.29      688.40     74.20 o 
  17  19   1        2.58        0.00     30.81 o 
  18  19   1     1514.02     1572.94    102.49 o 
  19  19   1      145.37      120.40     45.78 o 
  20  19   1      983.73     1052.83     94.59 o 
  21  19   1       81.49       91.24     46.99 o 
  22  19   1      127.76      119.85     58.19 o 
   1  20   1      268.71      315.73     48.38 o 
   2  20   1     1257.22     1181.59     77.54 o 
   3  20   1      213.26      237.97     44.05 o 
   4  20   1     1527.23     1450.82     81.49 o 
   5  20   1     2604.74     2326.82     88.22 o 
   6  20   1      326.56      380.27     46.76 o 
   7  20   1     2355.24     2218.98    100.66 o 
   8  20   1      926.00      873.36     62.96 o 
   9  20   1      468.78      467.89     51.18 o 
  10  20   1       90.47      111.90     37.16 o 
  11  20   1      123.16      143.39     40.80 o 
  12  20   1     1093.11     1101.54     82.92 o 
  13  20   1     1852.88     1695.35    133.35 o 
  14  20   1       15.52       36.78     33.09 o 
  15  20   1      380.41      447.23     74.54 o 
  16  20   1       40.86       18.93     31.61 o 
  17  20   1       46.61       41.76     35.37 o 
  18  20   1       31.61       65.83     39.52 o 
  19  20   1      139.18      138.79     49.19 o 
  20  20   1      144.78      218.89     55.70 o 
  21  20   1       55.14       53.36     45.51 o 
   0  21   1      887.99      916.86    106.86 o 
   1  21   1     4326.74     4062.22    133.59 o 
   2  21   1      362.66      398.08     56.04 o 
   3  21   1       78.69      101.67     35.53 o 
   4  21   1      942.55      931.50     75.52 o 
   5  21   1      823.94      744.53     69.81 o 
   6  21   1      142.55      190.31     43.53 o 
   7  21   1     1902.78     1871.46     87.39 o 
   8  21   1      176.54      116.51     36.82 o 
   9  21   1      733.73      774.49     63.12 o 
  10  21   1       92.19      110.27     39.59 o 
  11  21   1       97.19       24.00     31.85 o 
  12  21   1      681.27      656.56     72.19 o 
  13  21   1       84.60       72.47     37.60 o 
  14  21   1      338.14      385.72     71.99 o 
  15  21   1      260.35      292.07     65.25 o 
  16  21   1       22.22       35.21     43.60 o 
  17  21   1     1078.64      961.36    106.11 o 
  18  21   1       32.39       14.95     45.23 o 
  19  21   1     1024.20     1057.29    112.42 o 
  20  21   1       29.56       44.27     51.58 o 
   1  22   1      173.74      188.17     43.82 o 
   2  22   1      478.45      533.36     63.70 o 
   3  22   1      591.29      722.93     70.78 o 
   4  22   1     2375.36     2204.31    104.17 o 
   5  22   1      385.24      435.70     60.14 o 
   6  22   1     1701.41     1595.03     90.69 o 
   7  22   1      154.53      169.32     42.04 o 
   8  22   1      300.38      338.69     53.74 o 
   9  22   1       19.62       51.60     33.47 o 
  10  22   1      208.16      140.85     43.60 o 
  11  22   1     1105.54     1071.49     87.06 o 
  12  22   1     1217.02     1247.74     93.81 o 
  13  22   1       89.89       91.07     39.72 o 
  14  22   1      547.16      770.44     95.77 o 
  15  22   1       32.23       42.76     46.23 o 
  16  22   1       42.95      147.29     57.30 o 
  17  22   1      217.81      215.68     67.35 o 
  18  22   1        9.80       82.95     55.63 o 
  19  22   1      355.25      372.81    102.08 o 
   0  23   1      533.62      428.97     86.14 o 
   1  23   1      563.82      574.34     66.93 o 
   2  23   1      236.78      219.72     46.64 o 
   3  23   1      820.27      853.64     76.94 o 
   4  23   1       79.23       67.42     33.78 o 
   5  23   1       60.88       75.44     35.04 o 
   6  23   1      356.70      404.37     58.81 o 
   7  23   1      213.97      223.69     60.85 o 
   8  23   1     1849.38     1949.62    101.87 o 
   9  23   1       11.17       23.52     37.85 o 
  10  23   1     1273.41     1497.08    115.38 o 
  11  23   1       97.38      123.99     49.52 o 
  12  23   1       43.02       53.40     37.71 o 
  13  23   1      424.75      373.19     63.50 o 
  14  23   1      526.37      695.92     95.84 o 
  15  23   1        8.64       71.08     48.75 o 
  16  23   1      790.24      802.37    105.15 o 
  17  23   1       21.44       37.18     49.31 o 
  18  23   1      761.60      853.46    189.24 o 
   1  24   1        2.43       11.40     29.21 o 
   2  24   1      691.50      754.55     85.81 o 
   3  24   1      813.37      862.39     80.75 o 
   4  24   1      300.86      411.34     61.08 o 
   5  24   1      709.54      680.48     73.02 o 
   6  24   1       69.61       76.63     35.63 o 
   7  24   1       21.49       27.06     32.45 o 
   8  24   1        9.04       35.04     40.55 o 
   9  24   1       56.06      105.26     45.87 o 
  10  24   1      208.52      226.51     61.71 o 
  11  24   1      650.43      611.51     88.90 o 
  12  24   1      133.61      177.31     57.65 o 
  13  24   1      628.30      691.17    122.19 o 
  14  24   1       15.14        7.62     57.04 o 
  15  24   1      275.47      256.08     71.14 o 
  16  24   1      145.46      174.20    114.30 o 
   0  25   1       41.78      151.10     59.33 o 
   1  25   1      444.12      524.84     68.69 o 
   2  25   1      149.03      145.89     42.40 o 
   3  25   1       36.81       46.98     30.93 o 
   4  25   1       97.95      143.02     43.44 o 
   5  25   1       30.50       95.64     36.69 o 
   6  25   1      227.34      308.11     54.43 o 
   7  25   1      431.58      471.80     76.65 o 
   8  25   1       82.48       82.61     46.28 o 
   9  25   1      861.13      934.29    105.91 o 
  10  25   1       47.33       39.86     42.46 o 
  11  25   1       30.50       27.42     45.69 o 
  12  25   1       75.31       76.56     51.39 o 
  13  25   1      150.82      140.16     79.40 o 
   1  26   1      118.31       92.28     39.68 o 
   2  26   1      303.07      353.34     60.14 o 
   3  26   1      197.03      234.59     49.73 o 
   4  26   1      747.21      685.20     77.24 o 
   5  26   1       12.79        0.00     29.69 o 
   6  26   1       16.77       45.66     34.56 o 
   7  26   1      526.98      575.14     85.15 o 
   8  26   1      125.27      116.88     53.25 o 
   9  26   1       96.60       93.66     51.01 o 
  10  26   1      271.83      279.81     72.09 o 
  11  26   1       79.00       80.64     64.83 o 
   0  27   1      799.89     1075.33    136.42 o 
   1  27   1       49.21       78.03     40.14 o 
   2  27   1      350.92      400.51     63.96 o 
   3  27   1      237.12      276.58     56.30 o 
   4  27   1       45.33      149.34     45.66 o 
   5  27   1       41.34       81.10     40.18 o 
   6  27   1       58.78       98.08     50.65 o 
   7  27   1      180.77      170.63     58.48 o 
   8  27   1      628.61      652.77     96.21 o 
   9  27   1      150.89      129.84    101.51 o 
  10  27   1      392.01      518.34    149.14 o 
   1  28   1       49.66       72.13     43.21 o 
   2  28   1       81.44       58.62     39.17 o 
   3  28   1      861.02      825.79     88.16 o 
   4  28   1       11.98        9.45     38.97 o 
   5  28   1      462.43      628.36    111.73 o 
   6  28   1      189.72      317.57    118.56 o 
   7  28   1      156.78      309.55    115.05 o 
   0  29   1      227.53      226.84    110.79 o 
   1  29   1      690.72      684.77    162.67 o 
   0   0   2   175335.19    62786.84  70802.16 o 
   2   0   2    17298.00    19009.50    262.06 o 
   4   0   2    49946.79    54109.70    761.62 o 
   6   0   2    23326.68    22169.04    349.12 o 
   8   0   2    31458.70    34886.59    697.11 o 
  10   0   2    25019.09    26696.08    529.36 o 
  12   0   2    11612.08    12291.67    238.20 o 
  14   0   2     2638.74     2466.32     72.72 o 
  16   0   2     6828.84     6927.03    530.12 o 
  18   0   2     3277.92     3221.91    153.04 o 
  20   0   2     1348.13     1120.30    104.47 o 
  22   0   2     3605.55     3671.98    182.81 o 
  24   0   2     4378.72     3758.25    195.14 o 
  26   0   2      277.60      260.75     71.91 o 
  28   0   2      669.75      579.84    106.62 o 
   1   1   2    26923.85    25326.61   1884.80 o 
   2   1   2     6124.85     6059.95    281.39 o 
   3   1   2    12917.44    13252.80    132.71 o 
   4   1   2     5192.18     5915.92     65.86 o 
   5   1   2    22743.53    23546.42    227.80 o 
   6   1   2    15329.10    16680.12    209.14 o 
   7   1   2    22116.90    24564.37    249.02 o 
   8   1   2    20315.68    20985.19    256.11 o 
   9   1   2      874.17     1042.05     21.50 o 
  10   1   2     1961.80     2050.81     45.40 o 
  11   1   2    17308.06    17310.26    227.68 o 
  12   1   2    10958.21    10916.16    225.77 o 
  13   1   2     9423.12     9296.56    178.96 o 
  14   1   2     4346.99     4319.54    108.03 o 
  15   1   2      156.70      188.72     22.09 o 
  16   1   2     1100.51     1029.81     60.41 o 
  17   1   2      307.12      282.99     39.75 o 
  18   1   2      274.11      303.48     43.43 o 
  19   1   2     1034.26      845.86     66.10 o 
  20   1   2     2523.25     2351.04     98.59 o 
  21   1   2      518.21      527.04     59.55 o 
  22   1   2     1318.21     1280.24     82.74 o 
  23   1   2      899.09      978.52     80.78 o 
  24   1   2      345.51      388.48     56.46 o 
  25   1   2     1104.96     1144.09     90.33 o 
  26   1   2      307.37      336.08     57.35 o 
  27   1   2      277.53      281.08     54.47 o 
  28   1   2      142.03      209.09     50.05 o 
  29   1   2     1422.69     1445.01    128.59 o 
   0   2   2    32985.52    35516.27    267.40 o 
   1   2   2    23423.15    20912.19   1568.96 o 
   2   2   2     9608.28    10826.51    237.74 o 
   3   2   2      988.52      701.33     73.82 o 
   4   2   2    30901.92    34194.04    347.80 o 
   5   2   2    10894.26     9984.51    128.00 o 
   6   2   2     1793.27     1571.18     29.96 o 
   7   2   2    20246.99    20748.88    235.66 o 
   8   2   2     3622.05     4048.30     57.86 o 
   9   2   2    10095.61    10692.24    122.02 o 
  10   2   2     3682.08     3721.02     66.92 o 
  11   2   2     6820.05     6756.87     91.66 o 
  12   2   2     1164.76     1182.32     35.18 o 
  13   2   2     1397.94     1358.57     43.73 o 
  14   2   2      675.57      694.58     31.65 o 
  15   2   2     3496.15     3234.53    111.81 o 
  16   2   2      577.16      629.50     43.73 o 
  17   2   2     2800.12     2843.39     97.81 o 
  18   2   2     1109.66      975.52     66.70 o 
  19   2   2     4038.41     3652.65    118.33 o 
  20   2   2      280.46      248.36     43.42 o 
  21   2   2       23.79       40.54     27.97 o 
  22   2   2       27.45       18.47     26.59 o 
  23   2   2     2547.42     2334.77    107.88 o 
  24   2   2      177.44      183.99     40.99 o 
  25   2   2      785.34      617.42     72.93 o 
  26   2   2      184.79      151.62     42.55 o 
  27   2   2      914.01      891.97     87.40 o 
  28   2   2       76.94       90.56     39.99 o 
  29   2   2      524.62      732.77    119.29 o 
   1   3   2     4541.54     4778.45     48.84 o 
   2   3   2    21995.07    18900.09   2674.29 o 
   3   3   2    61402.73    51192.78   8030.53 o 
   4   3   2    32677.69    26855.38   3693.84 o 
   5   3   2     1579.78     1585.07     43.06 o 
   6   3   2    13892.84    15124.51    236.61 o 
   7   3   2    14302.43    14880.21    200.49 o 
   8   3   2    12209.59    12331.90    169.52 o 
   9   3   2     4764.54     4704.46     54.16 o 
  10   3   2     6978.79     7129.73    101.64 o 
  11   3   2     5363.59     5268.72     90.99 o 
  12   3   2    15470.33    15825.61    272.13 o 
  13   3   2     1928.42     2030.32     51.24 o 
  14   3   2     2677.60     2568.29     62.72 o 
  15   3   2     3137.33     2886.06    100.44 o 
  16   3   2     1242.18     1248.88     48.65 o 
  17   3   2     4301.31     3681.87    111.84 o 
  18   3   2       65.16       80.43     27.69 o 
  19   3   2      334.92      345.73     46.83 o 
  20   3   2     2818.73     2567.60    103.96 o 
  21   3   2     5033.14     4444.93    138.78 o 
  22   3   2      277.59      320.64     51.01 o 
  23   3   2     1380.11     1380.06     87.94 o 
  24   3   2      734.93      725.11     73.64 o 
  25   3   2      296.79      284.59     51.49 o 
  26   3   2       43.86       42.02     32.02 o 
  27   3   2       85.55       46.21     37.47 o 
  28   3   2      339.55      380.29     62.28 o 
  29   3   2      117.04      204.58     74.96 o 
   0   4   2    21366.35    24346.97    473.35 o 
   1   4   2    13634.93    13874.52    144.76 o 
   2   4   2     4585.10     4406.93     52.74 o 
   3   4   2     1585.39     1446.92     73.54 o 
   4   4   2     5852.44     4985.13   1026.28 o 
   5   4   2     2552.99     2666.61     42.99 o 
   6   4   2     4142.24     2910.24    372.29 o 
   7   4   2     5489.98     6129.78     83.51 o 
   8   4   2    24929.80    25395.84    324.09 o 
   9   4   2     3528.34     3698.41     92.43 o 
  10   4   2    29586.11    30290.38    417.90 o 
  11   4   2     2764.03     2520.25     43.64 o 
  12   4   2     1103.53     1093.90     31.65 o 
  13   4   2     2963.36     2854.23     50.08 o 
  14   4   2     3486.12     3198.63     61.57 o 
  15   4   2      510.49      539.20     33.64 o 
  16   4   2     8484.50     7922.23    219.55 o 
  17   4   2     1184.36     1275.14     67.82 o 
  18   4   2    11806.20    11460.78    376.40 o 
  19   4   2     1205.59     1138.55     73.50 o 
  20   4   2     1241.96     1116.48     76.38 o 
  21   4   2      523.09      491.43     60.36 o 
  22   4   2      276.14      322.47     50.87 o 
  23   4   2      123.17      174.02     43.44 o 
  24   4   2      163.33      124.26     37.30 o 
  25   4   2       62.33       68.14     32.90 o 
  26   4   2     1385.64     1296.74     98.31 o 
  27   4   2       55.95       90.57     39.46 o 
  28   4   2     2048.85     1934.25    113.14 o 
  29   4   2        0.47       39.89     53.55 o 
   1   5   2     6509.59     7298.36     96.30 o 
   2   5   2     2995.13     3181.10     39.64 o 
   3   5   2    11110.02    12562.95    155.25 o 
   4   5   2     2654.26     1866.82    278.07 o 
   5   5   2    23201.94    18615.26   2857.27 o 
   6   5   2      846.11      838.91     59.81 o 
   7   5   2     2122.55     2398.10     45.91 o 
   8   5   2     7621.64     6279.54    774.12 o 
   9   5   2     1329.29     1383.24     36.17 o 
  10   5   2     1454.97     1507.68     39.08 o 
  11   5   2    11429.84    11323.26    113.71 o 
  12   5   2     8768.09     8975.73    100.47 o 
  13   5   2     8230.11     8475.55     88.45 o 
  14   5   2     6124.08     5877.74    156.38 o 
  15   5   2     3209.90     3118.08    119.55 o 
  16   5   2     3810.97     3742.49    114.88 o 
  17   5   2     6044.78     5664.76    112.21 o 
  18   5   2      108.61      161.31     37.40 o 
  19   5   2     4290.64     4023.37    125.58 o 
  20   5   2     2565.43     2483.74    114.00 o 
  21   5   2     5641.01     5135.33    178.76 o 
  22   5   2     1819.64     1899.69     97.06 o 
  23   5   2     1592.04     1562.69     90.88 o 
  24   5   2      426.49      325.65     53.96 o 
  25   5   2       60.35       64.79     33.40 o 
  26   5   2       27.98       37.81     33.28 o 
  27   5   2      792.97      923.58     89.36 o 
  28   5   2       41.22       64.25     37.75 o 
  29   5   2       34.38       42.86     84.97 o 
   0   6   2     4697.60     5062.93     67.88 o 
   1   6   2    12347.54    13038.83    120.49 o 
   2   6   2     1080.55     1169.84     25.97 o 
   3   6   2    11500.11    12187.75     85.66 o 
   4   6   2     2473.68     2777.77     45.86 o 
   5   6   2     6128.23     5326.06    274.76 o 
   6   6   2     4828.10     4710.30    167.15 o 
   7   6   2     6670.87     4585.01    701.56 o 
   8   6   2     8155.25     7687.47     86.41 o 
   9   6   2    29039.68    29491.40    175.79 o 
  10   6   2     3209.76     2211.22    369.70 o 
  11   6   2     6215.62     6104.91    171.03 o 
  12   6   2      397.65      437.43     26.98 o 
  13   6   2     2932.39     2784.52     65.48 o 
  14   6   2     4935.20     4582.13     94.38 o 
  15   6   2     5022.30     4789.95    117.18 o 
  16   6   2     5333.73     4998.61     83.80 o 
  17   6   2     4467.42     4106.43     84.99 o 
  18   6   2     1566.18     1464.47     76.43 o 
  19   6   2     3957.85     3562.04    119.40 o 
  20   6   2      107.99      124.52     36.49 o 
  21   6   2      381.01      398.00     56.36 o 
  22   6   2     1037.62     1140.98     84.85 o 
  23   6   2       31.50       48.79     32.23 o 
  24   6   2       73.58       80.62     33.81 o 
  25   6   2      744.80      824.04     81.46 o 
  26   6   2      285.40      281.11     56.41 o 
  27   6   2     1814.83     1724.34    107.13 o 
  28   6   2      196.68      233.78     53.01 o 
   1   7   2     5250.52     4900.63     46.96 o 
   2   7   2    31859.14    33595.38    359.04 o 
   3   7   2    17202.75    17458.66    183.88 o 
   4   7   2    17357.42    18112.07    255.03 o 
   5   7   2     4064.80     3678.33     66.44 o 
   6   7   2      811.86      612.85     76.17 o 
   7   7   2     1133.28     1121.23     32.35 o 
   8   7   2     1929.78     1889.23     42.24 o 
   9   7   2      532.79      416.29     61.48 o 
  10   7   2     4892.12     4497.94     78.77 o 
  11   7   2     5195.25     4567.63    100.69 o 
  12   7   2     2466.08     1806.99    237.01 o 
  13   7   2     9641.94     9082.43    232.78 o 
  14   7   2      938.97      910.69     37.90 o 
  15   7   2     1690.91     1752.42     51.22 o 
  16   7   2     6671.94     6605.56     96.90 o 
  17   7   2      696.45      736.95     43.08 o 
  18   7   2      193.27      197.91     27.93 o 
  19   7   2       31.26        0.00     20.28 o 
  20   7   2     4176.43     3893.08    154.77 o 
  21   7   2       54.37       47.34     31.12 o 
  22   7   2     2842.21     2597.60    111.91 o 
  23   7   2       90.32      126.02     38.98 o 
  24   7   2      691.27      647.49     72.63 o 
  25   7   2      513.57      499.61     67.90 o 
  26   7   2      439.75      427.15     64.47 o 
  27   7   2      339.09      435.24     63.35 o 
  28   7   2      294.40      286.74     83.64 o 
   0   8   2    21835.36    22301.70    369.68 o 
   1   8   2     1382.87     1198.39     25.79 o 
   2   8   2    14452.70    14590.81    126.31 o 
   3   8   2     4834.04     5057.84     64.76 o 
   4   8   2     1544.90     1741.31     30.45 o 
   5   8   2     3152.06     2490.41    337.12 o 
   6   8   2     6112.82     6210.70     77.01 o 
   7   8   2      255.41      199.76     39.39 o 
   8   8   2    12236.98    11749.88    126.15 o 
   9   8   2     5477.87     5486.33     74.38 o 
  10   8   2     4614.32     4658.19     72.70 o 
  11   8   2     2543.43     2502.52     58.15 o 
  12   8   2     1010.55      792.74    109.04 o 
  13   8   2     1100.07      972.98     83.35 o 
  14   8   2     1307.29     1040.48    143.38 o 
  15   8   2     5053.53     4672.45    167.41 o 
  16   8   2     1237.28     1081.22     43.49 o 
  17   8   2     1825.32     1778.51     59.82 o 
  18   8   2     2768.43     2593.02     73.17 o 
  19   8   2      333.89      362.49     45.29 o 
  20   8   2     2580.10     2599.09     94.99 o 
  21   8   2      961.87      973.84     77.90 o 
  22   8   2      187.75      199.69     45.17 o 
  23   8   2      289.08      323.02     53.70 o 
  24   8   2      923.58      847.18     80.91 o 
  25   8   2      125.78       98.71     38.29 o 
  26   8   2      765.36      936.88     88.18 o 
  27   8   2      377.33      397.68     63.77 o 
  28   8   2      638.82      728.48    116.15 o 
   1   9   2      475.39      444.94     18.50 o 
   2   9   2     9767.34    10239.47    110.34 o 
   3   9   2     6105.55     6124.35     71.34 o 
   4   9   2     4715.83     4863.95     53.07 o 
   5   9   2     2146.68     1669.29     42.07 o 
   6   9   2     3882.18     3667.66    133.24 o 
   7   9   2     7764.19     7285.99    108.94 o 
   8   9   2     2890.16     2684.69    102.16 o 
   9   9   2     2930.89     2821.66     55.59 o 
  10   9   2     2899.53     2636.75     55.46 o 
  11   9   2     5339.85     5055.68     77.52 o 
  12   9   2     2546.21     2325.18     55.31 o 
  13   9   2     4834.09     4599.36     89.38 o 
  14   9   2      791.89      653.70    101.83 o 
  15   9   2      556.32      539.06     53.12 o 
  16   9   2     1438.08     1082.63    179.30 o 
  17   9   2      791.20      813.45     45.82 o 
  18   9   2      827.34      834.75     48.39 o 
  19   9   2     1786.89     1690.18     69.04 o 
  20   9   2      380.82      432.41     50.36 o 
  21   9   2      700.90      600.73     65.65 o 
  22   9   2       86.54      113.68     35.88 o 
  23   9   2      376.84      381.09     55.75 o 
  24   9   2      386.42      438.22     62.84 o 
  25   9   2      293.49      295.22     55.45 o 
  26   9   2      350.49      404.53     64.06 o 
  27   9   2       46.86       43.68     37.12 o 
  28   9   2      522.55      443.90    130.09 o 
   0  10   2     7489.41     6788.73     90.44 o 
   1  10   2    36509.57    37872.92    301.40 o 
   2  10   2     5767.25     5635.64     78.35 o 
   3  10   2     2097.32     2058.94     36.84 o 
   4  10   2     7495.68     7746.11     70.52 o 
   5  10   2     8509.76     8278.98    117.45 o 
   6  10   2     3705.55     3472.58     64.53 o 
   7  10   2     2544.25     2260.22     49.26 o 
   8  10   2     4018.53     2928.66    419.03 o 
   9  10   2     2104.48     2061.53     49.38 o 
  10  10   2      584.54      622.55     31.87 o 
  11  10   2      162.88      221.69     22.55 o 
  12  10   2       48.68       46.73     15.18 o 
  13  10   2      496.10      478.86     31.76 o 
  14  10   2      252.85      279.82     26.95 o 
  15  10   2      394.44      359.71     29.11 o 
  16  10   2     1490.32     1030.40    167.91 o 
  17  10   2     3061.56     3093.41    102.05 o 
  18  10   2      159.45      122.65     27.50 o 
  19  10   2     3738.48     3686.23     90.87 o 
  20  10   2     1012.29      977.58     67.37 o 
  21  10   2       27.93       37.34     29.79 o 
  22  10   2      189.64      217.65     45.69 o 
  23  10   2     1345.48     1330.02     92.68 o 
  24  10   2      400.24      430.33     62.34 o 
  25  10   2     1118.80     1214.06     95.69 o 
  26  10   2      141.63      161.53     57.34 o 
   1  11   2     2756.50     2538.57     43.19 o 
   2  11   2    13319.61    13657.29    135.65 o 
   3  11   2      883.84      889.00     27.01 o 
   4  11   2     4878.76     4775.92     58.47 o 
   5  11   2      653.23      695.71     25.75 o 
   6  11   2    11186.99    10589.11    111.76 o 
   7  11   2     4040.50     3951.80     66.07 o 
   8  11   2     4379.53     4009.17     95.72 o 
   9  11   2     1489.38     1297.59    102.80 o 
  10  11   2     4123.34     3793.74     69.28 o 
  11  11   2      220.01      236.93     24.25 o 
  12  11   2     5886.44     5545.12    103.02 o 
  13  11   2      268.69      307.95     27.56 o 
  14  11   2      315.72      337.87     29.35 o 
  15  11   2      550.05      646.30     37.92 o 
  16  11   2      802.42      758.76     45.47 o 
  17  11   2     1748.10     1485.70     98.10 o 
  18  11   2     1220.76      884.15    153.60 o 
  19  11   2      317.36      235.91     50.15 o 
  20  11   2      404.95      366.42     60.59 o 
  21  11   2      907.93      907.75     76.83 o 
  22  11   2      571.31      624.05     69.29 o 
  23  11   2      583.39      564.69     69.41 o 
  24  11   2      828.24      825.72     82.23 o 
  25  11   2       14.94       63.17     57.61 o 
  26  11   2       86.16      118.47     71.83 o 
   0  12   2    17525.05    18357.06    340.72 o 
   1  12   2     9670.60     9410.85    113.67 o 
   2  12   2     5590.77     5837.54     57.25 o 
   3  12   2     1018.34     1005.10     32.19 o 
   4  12   2     4986.90     4472.09     61.12 o 
   5  12   2     6296.32     6276.23     71.11 o 
   6  12   2     3092.09     3204.39     55.82 o 
   7  12   2     5905.56     5889.50     88.33 o 
   8  12   2      734.19      669.82     32.90 o 
   9  12   2      458.14      457.31     43.27 o 
  10  12   2     3557.56     3503.05    124.35 o 
  11  12   2      770.49      779.64     37.83 o 
  12  12   2      237.81      236.65     25.70 o 
  13  12   2      981.86     1003.20     42.53 o 
  14  12   2      970.47      971.44     42.64 o 
  15  12   2     1315.38     1225.00     51.80 o 
  16  12   2      953.71      858.91     48.82 o 
  17  12   2      877.25      784.99     48.87 o 
  18  12   2     3602.72     3517.65     89.79 o 
  19  12   2     1881.32     1664.80    143.59 o 
  20  12   2      580.20      515.22     53.95 o 
  21  12   2      156.47      229.81     47.33 o 
  22  12   2       29.20        4.01     31.03 o 
  23  12   2      616.49      450.24     98.21 o 
  24  12   2      672.23      467.74    103.84 o 
  25  12   2      430.42      462.53    103.77 o 
  26  12   2      679.94      728.89    182.47 o 
   1  13   2     5821.87     5354.59     72.13 o 
   2  13   2     3238.92     2988.12     55.85 o 
   3  13   2     9505.73     9103.76     91.28 o 
   4  13   2      750.28      693.86     27.81 o 
   5  13   2     6049.75     5710.31     80.27 o 
   6  13   2     1295.67     1210.07     40.58 o 
   7  13   2     1442.65     1121.38    129.06 o 
   8  13   2      914.35      837.19     36.70 o 
   9  13   2      908.57      830.76     37.86 o 
  10  13   2      376.21      256.94     44.65 o 
  11  13   2     7488.12     7431.10    102.92 o 
  12  13   2     2786.93     2645.28     64.65 o 
  13  13   2     2918.26     2794.19     67.43 o 
  14  13   2       67.73       64.21     18.84 o 
  15  13   2     1169.59     1113.60     52.38 o 
  16  13   2      722.86      747.83     47.55 o 
  17  13   2     1302.19     1169.51     56.45 o 
  18  13   2       54.54       76.17     24.97 o 
  19  13   2      414.65      403.52     40.38 o 
  20  13   2      684.45      635.26     59.21 o 
  21  13   2     1692.67     1630.62    138.19 o 
  22  13   2      617.42      669.82    112.36 o 
  23  13   2     1829.13     1775.05    156.06 o 
  24  13   2        0.87       20.20     52.70 o 
  25  13   2      374.43      290.75     90.48 o 
   0  14   2     3973.28     3601.16    129.58 o 
   1  14   2     2576.17     2392.51     59.66 o 
   2  14   2     3271.16     3091.05     59.31 o 
   3  14   2     3491.18     3622.40     69.53 o 
   4  14   2      292.43      286.54     26.19 o 
   5  14   2      456.23      448.20     28.59 o 
   6  14   2     1594.59     1537.14     45.84 o 
   7  14   2      635.40      467.86     73.08 o 
   8  14   2     2783.08     2736.31     61.81 o 
   9  14   2     8612.86     8199.06    129.79 o 
  10  14   2      908.82      836.59     40.30 o 
  11  14   2     2943.32     2652.55    202.82 o 
  12  14   2     1321.96     1353.37     49.75 o 
  13  14   2     1877.70     1678.21     55.10 o 
  14  14   2      189.73      218.73     29.05 o 
  15  14   2      866.60      847.82     49.22 o 
  16  14   2      211.59      211.65     30.99 o 
  17  14   2      849.15      885.11     53.19 o 
  18  14   2      816.53      834.26     58.05 o 
  19  14   2     1970.13     1850.96     97.30 o 
  20  14   2      677.23      619.01     68.75 o 
  21  14   2      156.93      231.11     57.88 o 
  22  14   2       28.88       58.50     59.27 o 
  23  14   2      376.42      436.85    102.30 o 
  24  14   2      322.88      149.26    114.05 o 
  25  14   2      182.89      178.46    114.55 o 
   1  15   2      360.70      350.44     28.74 o 
   2  15   2     7616.70     7173.34    175.12 o 
   3  15   2      658.47      650.82     44.91 o 
   4  15   2     6279.89     5950.75    114.04 o 
   5  15   2     1676.06     1585.01     51.37 o 
   6  15   2     1206.57     1208.84     42.81 o 
   7  15   2      751.89      679.19     41.97 o 
   8  15   2     1046.57      947.44     65.91 o 
   9  15   2      695.77      650.76     37.58 o 
  10  15   2     4570.84     4251.07     84.07 o 
  11  15   2       41.68       32.51     16.62 o 
  12  15   2     2775.02     2620.44     92.31 o 
  13  15   2       83.66       91.25     20.84 o 
  14  15   2     2072.81     1878.31     65.16 o 
  15  15   2      398.97      344.79     40.56 o 
  16  15   2     1576.36     1521.95     67.98 o 
  17  15   2       29.50       27.11     25.99 o 
  18  15   2      121.72      140.09     36.27 o 
  19  15   2      134.50      158.36     42.27 o 
  20  15   2     1940.10     1935.25    108.24 o 
  21  15   2      162.17      133.79     52.05 o 
  22  15   2     2449.15     2536.77    179.17 o 
  23  15   2       70.62       96.55     65.33 o 
  24  15   2      636.80      651.16    125.57 o 
  25  15   2       58.66       49.63     87.98 o 
   0  16   2     4354.21     4183.38    178.84 o 
   1  16   2      159.91      180.45     31.58 o 
   2  16   2     1746.40     1605.35     63.87 o 
   3  16   2      523.49      514.21     42.17 o 
   4  16   2       20.15       77.34     21.28 o 
   5  16   2     1488.48     1275.32     54.23 o 
   6  16   2     1299.70     1215.61     48.41 o 
   7  16   2     2211.54     2027.87     56.22 o 
   8  16   2     2559.33     1988.10    211.66 o 
   9  16   2     3336.21     2914.28     69.32 o 
  10  16   2     5365.41     5158.97     91.54 o 
  11  16   2     1745.01     1786.85     57.03 o 
  12  16   2      100.60       91.13     26.40 o 
  13  16   2       58.99       49.02     22.85 o 
  14  16   2      910.28      939.31     57.77 o 
  15  16   2     1025.65     1053.33     61.38 o 
  16  16   2      334.27      419.07     51.22 o 
  17  16   2      324.05      332.66     46.81 o 
  18  16   2      966.08     1086.57     83.87 o 
  19  16   2      411.85      406.20     59.13 o
[truncated: 253,702 more chars]
